# Supplementary material for: Bis(2-amino-4-methyl­pyridinium) trans-diaqua­bis­(pyrazine-2,3-dicarboxyl­ato)cuprate(II) hexa­hydrate
Source: Acta Crystallogr Sect E Struct Rep Online. 2010 Jun 23;66(Pt 7):m826–7. doi: 10.1107/S1600536810023081 (PMC3007013; doi:10.1107/S1600536810023081)
Supplement: Supplementary file 1 [file e-66-0m826-sup1.cif]

##############################################################################
###                                                                        ###
###        Electronic paper (Acta Crystallographica Section E)             ###
###                                                                        ###
##############################################################################
#                                                                            #
# This CIF contains the data in a paper accepted for publication in Acta     #
# Crystallographica Section E. It conforms to the requirements of Notes      #
# for Authors for Section E, and has been peer reviewed under the auspices   #
# of the IUCr Commission on Journals.                                        #
#                                                                            #
# Full details of the Crystallographic Information File format               #
# are given in the paper "The Crystallographic Information File (CIF):       #
# a New Standard Archive File for Crystallography" by S. R. Hall, F. H.      #
# Allen and I. D. Brown [Acta Cryst. (1991), A47, 655-685].                  #
#                                                                            #
# The current version of the core CIF dictionary is obtainable from          #
# ftp://ftp.iucr.org/pub/cif_core.dic. The current version number is 2.4.    #
#                                                                            #
# Software is freely available for graphical display of the structure(s) in  #
# this CIF.  For information consult the CIF home page http://www.iucr.org/  #
# cif/home.html                                                              #
#                                                                            #
# This file may be used for bona fide research purposes within the           #
# scientific community so long as proper attribution is given to the journal # 
# article from which it was obtained.                                        #
#                                                                            #
##############################################################################
                                             
data_I
_audit_creation_method     SHELXL-97
_chemical_name_systematic
;
Bis(2-amino-4-methylpyridinium)
<i>trans</i>-diaquabis(pyrazine-2,3-dicarboxylato)cuprate(II)
hexahydrate
;
_chemical_name_common     ?
_chemical_formula_moiety     '2(C6 H9 N2 +), C12 H8 Cu N4 O10 2-, 6(H2 O)'
_chemical_formula_sum     'C24 H38 Cu N8 O16 '
_chemical_formula_iupac     '(C6 H9 N2)2 [Cu (C6 H2 N2 O4)2 (H2 O1)2], 6H2 O'
_chemical_formula_weight     758.17
_chemical_melting_point     ?
_symmetry_cell_setting     triclinic
_symmetry_space_group_name_H-M     'P -1'
_symmetry_space_group_name_Hall     '-P 1'
loop_
    _symmetry_equiv_pos_as_xyz
    'x, y, z'
    '-x, -y, -z'
_cell_length_a     6.9075(14)
_cell_length_b     8.4710(17)
_cell_length_c     14.505(3)
_cell_angle_alpha     78.28(3)
_cell_angle_beta     83.62(3)
_cell_angle_gamma     85.81(3)
_cell_volume     824.8(3)
_cell_formula_units_Z     1
_cell_measurement_reflns_used     34097
_cell_measurement_theta_min     3,8
_cell_measurement_theta_max     59,7
_cell_measurement_temperature     293(2)
_exptl_crystal_description     block
_exptl_crystal_colour     blue
_exptl_crystal_size_max     0.3
_exptl_crystal_size_mid     0.2
_exptl_crystal_size_min     0.1
_exptl_crystal_density_diffrn     1.526
_exptl_crystal_density_meas     ?
_exptl_crystal_density_method     'not measured'
_exptl_crystal_F_000     395.0
_exptl_absorpt_coefficient_mu     0.746
_exptl_absorpt_correction_type     sphere
_exptl_absorpt_process_details
;
modified Dwiggins (1975) interpolation procedure
;
_exptl_absorpt_correction_T_min     0.7431
_exptl_absorpt_correction_T_max     0.7454
_exptl_special_details
;Absorption correction:
Interpolation using  Int. Tab. Vol. C (1992) p. 523, Tab. 6.3.3.3
for values of muR in the range 0-2.5, and Int. Tab. Vol. II (1959)
p. 302; Table 5.3.6 B for muR in the range 2.6-10.0.
The interpolation procedure of C. W. Dwiggins Jr is used with some
modification.
;
_diffrn_ambient_temperature     293(2)
_diffrn_radiation_type     MoK\a
_diffrn_radiation_wavelength     0.71073
_diffrn_radiation_monochromator     graphite
_diffrn_measurement_device_type     'Stoe IPDS 2'
_diffrn_measurement_method     'rotation method'
_diffrn_detector_area_resol_mean     6.67
_diffrn_reflns_number     17015
_diffrn_reflns_av_R_equivalents     0.0456
_diffrn_reflns_av_sigmaI/netI     0.0294
_diffrn_reflns_theta_min     2.46
_diffrn_reflns_theta_max     29.80
_diffrn_reflns_theta_full     29.80
_diffrn_measured_fraction_theta_max     0.989
_diffrn_measured_fraction_theta_full     0.989
_diffrn_reflns_limit_h_min     -9
_diffrn_reflns_limit_h_max     9
_diffrn_reflns_limit_k_min     -11
_diffrn_reflns_limit_k_max     11
_diffrn_reflns_limit_l_min     -20
_diffrn_reflns_limit_l_max     20
_diffrn_standards_number     ?
_diffrn_standards_interval_count     ?
_diffrn_standards_interval_time     ?
_diffrn_standards_decay_%     ?
_refine_special_details
;
Refinement of <i>F</i>^2^ against ALL reflections. The weighted <i>R</i>-factor
wR and goodness of fit <i>S</i> are based on <i>F</i>^2^, conventional
<i>R</i>-factors <i>R</i> are based on <i>F</i>, with <i>F</i> set to zero for
negative <i>F</i>^2^. The threshold expression of <i>F</i>^2^ >
2\s(<i>F</i>^2^) is used only for calculating <i>R</i>-factors(gt) etc. and is
not relevant to the choice of reflections for refinement. <i>R</i>-factors
based on <i>F</i>^2^ are statistically about twice as large as those based on
<i>F</i>, and <i>R</i>- factors based on ALL data will be even larger.
;
_reflns_number_total     4684
_reflns_number_gt     4282
_reflns_threshold_expression     I>2\s(I)
_refine_ls_structure_factor_coef     Fsqd
_refine_ls_matrix_type     full
_refine_ls_R_factor_all     0.0411
_refine_ls_R_factor_gt     0.0361
_refine_ls_wR_factor_gt     0.0897
_refine_ls_wR_factor_ref     0.0922
_refine_ls_goodness_of_fit_ref     1.035
_refine_ls_restrained_S_all     1.035
_refine_ls_number_reflns     4684
_refine_ls_number_parameters     268
_refine_ls_number_restraints     0
_refine_ls_hydrogen_treatment     mixed
_refine_ls_weighting_scheme     calc
_refine_ls_weighting_details
         'calc w=1/[\s^2^(Fo^2^)+(0.0453P)^2^+0.5453P] where P=(Fo^2^+2Fc^2^)/3'
_atom_sites_solution_hydrogens     geom
_atom_sites_solution_primary     direct
_atom_sites_solution_secondary     difmap
_refine_ls_shift/su_max     0.001
_refine_ls_shift/su_mean     0.000
_refine_diff_density_max     0.357
_refine_diff_density_min     -0.517
_refine_ls_extinction_method     none
_refine_ls_extinction_coef     ?
loop_
    _atom_type_symbol
    _atom_type_description
    _atom_type_scat_dispersion_real
    _atom_type_scat_dispersion_imag
    _atom_type_scat_source
    C C 0.0030 0.0020 'International Tables Vol C Tables 4.2.6.8 and 6.1.1.4'
    H H 0.0000 0.0000 'International Tables Vol C Tables 4.2.6.8 and 6.1.1.4'
    Cl Cl 0.1480 0.1590 'International Tables Vol C Tables 4.2.6.8 and 6.1.1.4'
    Cu Cu 0.3200 1.2650 'International Tables Vol C Tables 4.2.6.8 and 6.1.1.4'
    N N 0.0060 0.0030 'International Tables Vol C Tables 4.2.6.8 and 6.1.1.4'
    O O 0.0110 0.0060 'International Tables Vol C Tables 4.2.6.8 and 6.1.1.4'
_computing_data_collection     'X-AREA (Stoe & Cie, 2009)'
_computing_cell_refinement     'XRED (Stoe & Cie, 2009)'
_computing_data_reduction     'XRED (Stoe & Cie, 2009)'
_computing_structure_solution     'SHELXS97 (Sheldrick, 2008)'
_computing_structure_refinement     'SHELXL97 (Sheldrick, 2008)'
_computing_molecular_graphics     'DIAMOND (Crystal Impact, 2009)'
_computing_publication_material     'publCIF (Westrip, 2010)'
loop_
    _atom_site_type_symbol
    _atom_site_label
    _atom_site_fract_x
    _atom_site_fract_y
    _atom_site_fract_z
    _atom_site_U_iso_or_equiv
    _atom_site_adp_type
    _atom_site_calc_flag
    _atom_site_refinement_flags
    _atom_site_occupancy
    _atom_site_disorder_assembly
    _atom_site_disorder_group
    Cu Cu1 0.0000 0.0000 0.5000 0.01658(8) Uani d S 1 . .
    O O3 0.30782(17) 0.49841(13) 0.17617(8) 0.0195(2) Uani d . 1 . .
    O O4 0.11843(16) 0.64677(13) 0.26546(8) 0.0180(2) Uani d . 1 . .
    O O1 -0.09643(16) 0.33706(13) 0.27415(8) 0.0190(2) Uani d . 1 . .
    O O5 0.1806(2) -0.17345(17) 0.40519(9) 0.0258(3) Uani d . 1 . .
    O O2 -0.12649(16) 0.11778(13) 0.38957(8) 0.0189(2) Uani d . 1 . .
    N N1 0.19550(18) 0.16670(15) 0.45776(8) 0.0147(2) Uani d . 1 . .
    N N2 0.43093(18) 0.41844(16) 0.37769(9) 0.0173(2) Uani d . 1 . .
    C C1 -0.0415(2) 0.24286(17) 0.34432(10) 0.0144(2) Uani d . 1 . .
    C C2 0.1458(2) 0.27423(16) 0.38093(9) 0.0134(2) Uani d . 1 . .
    C C5 0.2651(2) 0.40007(17) 0.34084(10) 0.0139(2) Uani d . 1 . .
    C C4 0.4760(2) 0.31081(19) 0.45398(11) 0.0187(3) Uani d . 1 . .
    H H4 0.5897 0.3212 0.4806 0.022 Uiso calc R 1 . .
    C C3 0.3583(2) 0.18338(18) 0.49501(10) 0.0171(3) Uani d . 1 . .
    H H3 0.3936 0.1103 0.5483 0.021 Uiso calc R 1 . .
    C C6 0.2244(2) 0.52402(17) 0.25287(10) 0.0148(2) Uani d . 1 . .
    N N3 0.17729(19) -0.08982(15) 0.12469(9) 0.0175(2) Uani d . 1 . .
    H H13 0.1634 -0.1765 0.1614 0.021 Uiso d R 1 . .
    N N4 0.2985(2) -0.23942(16) 0.01280(10) 0.0200(3) Uani d . 1 . .
    H H14A 0.3217 -0.2450 -0.0394 0.024 Uiso d R 1 . .
    C C10 0.2467(2) -0.09571(18) 0.03481(10) 0.0160(3) Uani d . 1 . .
    C C9 0.2613(2) 0.05143(19) -0.03132(11) 0.0184(3) Uani d . 1 . .
    C C8 0.2056(2) 0.19545(18) -0.00370(11) 0.0197(3) Uani d . 1 . .
    C C11 0.1206(2) 0.05082(19) 0.15352(11) 0.0212(3) Uani d . 1 . .
    H H11 0.0728 0.0489 0.2162 0.025 Uiso calc R 1 . .
    C C12 0.1332(3) 0.19396(19) 0.09169(12) 0.0223(3) Uani d . 1 . .
    C C7 0.2186(3) 0.3528(2) -0.07308(14) 0.0288(4) Uani d . 1 . .
    H H7A 0.2698 0.4314 -0.0443 0.043 Uiso calc R 1 . .
    H H7B 0.0911 0.3898 -0.0912 0.043 Uiso calc R 1 . .
    H H7C 0.3034 0.3379 -0.1281 0.043 Uiso calc R 1 . .
    O O6 0.7121(2) 0.67499(18) 0.32078(13) 0.0381(4) Uani d . 1 . .
    O O7 0.4817(2) 0.9530(2) 0.28417(12) 0.0385(3) Uani d . 1 . .
    O O8 0.60159(18) 0.25375(14) 0.18411(8) 0.0203(2) Uani d . 1 . .
    H H12 0.097(4) 0.287(3) 0.1154(19) 0.040(7) Uiso d . 1 . .
    H H14B 0.289(3) -0.322(3) 0.0565(17) 0.024(5) Uiso d . 1 . .
    H H9 0.311(3) 0.045(2) -0.0939(15) 0.017(5) Uiso d . 1 . .
    H H5B 0.267(4) -0.130(3) 0.372(2) 0.040(7) Uiso d . 1 . .
    H H5A 0.138(4) -0.236(3) 0.377(2) 0.040(7) Uiso d . 1 . .
    H H8A 0.516(4) 0.326(3) 0.1824(19) 0.039(7) Uiso d . 1 . .
    H H8B 0.677(4) 0.279(3) 0.2116(19) 0.034(6) Uiso d . 1 . .
    H H6B 0.823(5) 0.645(4) 0.306(2) 0.057(9) Uiso d . 1 . .
    H H6A 0.632(6) 0.606(5) 0.333(3) 0.076(11) Uiso d . 1 . .
    H H17A 0.570(5) 0.885(4) 0.288(2) 0.049(8) Uiso d . 1 . .
    H H17B 0.524(5) 1.032(4) 0.259(3) 0.062(10) Uiso d . 1 . .
loop_
    _atom_site_aniso_label
    _atom_site_aniso_U_11
    _atom_site_aniso_U_22
    _atom_site_aniso_U_33
    _atom_site_aniso_U_12
    _atom_site_aniso_U_13
    _atom_site_aniso_U_23
    Cu1 0.01841(13) 0.01479(13) 0.01464(12) -0.00519(9) -0.00398(9) 0.00436(9)
    O3 0.0237(5) 0.0173(5) 0.0150(5) 0.0014(4) 0.0007(4) 0.0003(4)
    O4 0.0203(5) 0.0131(5) 0.0190(5) 0.0006(4) -0.0017(4) -0.0002(4)
    O1 0.0208(5) 0.0176(5) 0.0172(5) -0.0032(4) -0.0062(4) 0.0032(4)
    O5 0.0265(6) 0.0295(6) 0.0239(6) -0.0017(5) -0.0016(5) -0.0116(5)
    O2 0.0193(5) 0.0175(5) 0.0185(5) -0.0068(4) -0.0056(4) 0.0037(4)
    N1 0.0172(5) 0.0131(5) 0.0129(5) -0.0012(4) -0.0023(4) 0.0003(4)
    N2 0.0158(5) 0.0174(6) 0.0179(6) -0.0020(4) -0.0023(4) -0.0007(5)
    C1 0.0154(6) 0.0140(6) 0.0134(6) -0.0015(5) -0.0013(5) -0.0014(5)
    C2 0.0149(6) 0.0124(6) 0.0121(6) -0.0004(5) -0.0013(5) -0.0006(5)
    C5 0.0149(6) 0.0125(6) 0.0133(6) 0.0006(5) -0.0005(5) -0.0014(5)
    C4 0.0165(6) 0.0196(7) 0.0196(7) -0.0020(5) -0.0051(5) -0.0009(5)
    C3 0.0193(6) 0.0165(6) 0.0148(6) 0.0005(5) -0.0044(5) -0.0006(5)
    C6 0.0154(6) 0.0127(6) 0.0154(6) -0.0035(5) -0.0015(5) 0.0004(5)
    N3 0.0221(6) 0.0146(5) 0.0143(5) -0.0001(4) -0.0021(4) 0.0007(4)
    N4 0.0262(6) 0.0161(6) 0.0162(6) 0.0006(5) -0.0010(5) -0.0009(5)
    C10 0.0155(6) 0.0175(6) 0.0149(6) -0.0022(5) -0.0036(5) -0.0010(5)
    C9 0.0185(6) 0.0192(7) 0.0156(6) -0.0020(5) -0.0021(5) 0.0014(5)
    C8 0.0194(7) 0.0159(7) 0.0223(7) -0.0034(5) -0.0057(5) 0.0022(5)
    C11 0.0277(8) 0.0199(7) 0.0161(6) 0.0016(6) -0.0033(6) -0.0043(6)
    C12 0.0282(8) 0.0164(7) 0.0232(7) -0.0002(6) -0.0067(6) -0.0044(6)
    C7 0.0340(9) 0.0173(7) 0.0308(9) -0.0031(6) -0.0035(7) 0.0058(6)
    O6 0.0263(7) 0.0240(7) 0.0620(10) -0.0045(5) 0.0142(7) -0.0127(7)
    O7 0.0273(7) 0.0304(7) 0.0498(9) -0.0033(6) -0.0024(6) 0.0108(7)
    O8 0.0208(5) 0.0204(5) 0.0203(5) 0.0013(4) -0.0044(4) -0.0051(4)
_geom_special_details
;
All s.u.'s (except the s.u. in the dihedral angle between two l.s. planes) are
estimated using the full covariance matrix. The cell s.u.'s are taken into
account individually in the estimation of s.u.'s in distances, angles and
torsion angles; correlations between s.u.'s in cell parameters are only used
when they are defined by crystal symmetry. An approximate (isotropic)
treatment of cell s.u.'s is used for estimating s.u.'s involving l.s. planes.
;
loop_
    _geom_bond_atom_site_label_1
    _geom_bond_atom_site_label_2
    _geom_bond_site_symmetry_2
    _geom_bond_distance
    _geom_bond_publ_flag
    Cu1 O2 . 1.9644(13) ?
    Cu1 O2 2_556 1.9644(12) ?
    Cu1 N1 . 1.9840(14) ?
    Cu1 N1 2_556 1.9840(14) ?
    Cu1 O5 . 2.4038(15) ?
    Cu1 O5 2_556 2.4038(15) ?
    O3 C6 . 1.2467(18) ?
    O4 C6 . 1.2597(18) ?
    O1 C1 . 1.2364(18) ?
    O5 H5B . 0.79(3) ?
    O5 H5A . 0.82(3) ?
    O2 C1 . 1.2732(18) ?
    N1 C3 . 1.3291(19) ?
    N1 C2 . 1.3477(18) ?
    N2 C4 . 1.333(2) ?
    N2 C5 . 1.3486(18) ?
    C1 C2 . 1.5119(19) ?
    C2 C5 . 1.387(2) ?
    C5 C6 . 1.517(2) ?
    C4 C3 . 1.393(2) ?
    C4 H4 . 0.9300 ?
    C3 H3 . 0.9300 ?
    N3 C10 . 1.3475(19) ?
    N3 C11 . 1.358(2) ?
    N3 H13 . 0.8202 ?
    N4 C10 . 1.335(2) ?
    N4 H14A . 0.7669 ?
    N4 H14B . 0.84(2) ?
    C10 C9 . 1.412(2) ?
    C9 C8 . 1.376(2) ?
    C9 H9 . 0.95(2) ?
    C8 C12 . 1.416(2) ?
    C8 C7 . 1.500(2) ?
    C11 C12 . 1.356(2) ?
    C11 H11 . 0.9300 ?
    C12 H12 . 0.93(3) ?
    C7 H7A . 0.9600 ?
    C7 H7B . 0.9600 ?
    C7 H7C . 0.9600 ?
    O6 H6B . 0.81(4) ?
    O6 H6A . 0.81(4) ?
    O7 H17A . 0.80(3) ?
    O7 H17B . 0.76(4) ?
    O8 H8A . 0.81(3) ?
    O8 H8B . 0.76(3) ?
loop_
    _geom_angle_atom_site_label_1
    _geom_angle_atom_site_label_2
    _geom_angle_atom_site_label_3
    _geom_angle_site_symmetry_1
    _geom_angle_site_symmetry_3
    _geom_angle
    _geom_angle_publ_flag
    O2 Cu1 O2 . 2_556 180.00(4) ?
    O2 Cu1 N1 . . 83.31(5) ?
    O2 Cu1 N1 2_556 . 96.69(5) ?
    O2 Cu1 N1 . 2_556 96.69(5) ?
    O2 Cu1 N1 2_556 2_556 83.31(5) ?
    N1 Cu1 N1 . 2_556 180.00(7) ?
    O2 Cu1 O5 . . 90.70(5) ?
    O2 Cu1 O5 2_556 . 89.30(5) ?
    N1 Cu1 O5 . . 90.80(6) ?
    N1 Cu1 O5 2_556 . 89.20(6) ?
    O2 Cu1 O5 . 2_556 89.30(5) ?
    O2 Cu1 O5 2_556 2_556 90.70(5) ?
    N1 Cu1 O5 . 2_556 89.20(6) ?
    N1 Cu1 O5 2_556 2_556 90.80(6) ?
    O5 Cu1 O5 . 2_556 180.00(5) ?
    Cu1 O5 H5B . . 113(2) ?
    Cu1 O5 H5A . . 127.8(19) ?
    H5B O5 H5A . . 107(3) ?
    C1 O2 Cu1 . . 114.87(9) ?
    C3 N1 C2 . . 119.43(13) ?
    C3 N1 Cu1 . . 129.00(10) ?
    C2 N1 Cu1 . . 111.57(10) ?
    C4 N2 C5 . . 117.45(13) ?
    O1 C1 O2 . . 126.27(13) ?
    O1 C1 C2 . . 118.40(13) ?
    O2 C1 C2 . . 115.33(12) ?
    N1 C2 C5 . . 120.04(13) ?
    N1 C2 C1 . . 114.86(12) ?
    C5 C2 C1 . . 125.09(12) ?
    N2 C5 C2 . . 121.23(13) ?
    N2 C5 C6 . . 114.89(13) ?
    C2 C5 C6 . . 123.87(13) ?
    N2 C4 C3 . . 122.10(14) ?
    N2 C4 H4 . . 118.9 ?
    C3 C4 H4 . . 118.9 ?
    N1 C3 C4 . . 119.74(14) ?
    N1 C3 H3 . . 120.1 ?
    C4 C3 H3 . . 120.1 ?
    O3 C6 O4 . . 126.59(14) ?
    O3 C6 C5 . . 116.73(13) ?
    O4 C6 C5 . . 116.56(13) ?
    C10 N3 C11 . . 122.73(14) ?
    C10 N3 H13 . . 116.8 ?
    C11 N3 H13 . . 120.3 ?
    C10 N4 H14A . . 119.0 ?
    C10 N4 H14B . . 117.9(15) ?
    H14A N4 H14B . . 122.6 ?
    N4 C10 N3 . . 118.61(14) ?
    N4 C10 C9 . . 123.36(14) ?
    N3 C10 C9 . . 118.02(14) ?
    C8 C9 C10 . . 120.30(14) ?
    C8 C9 H9 . . 123.0(12) ?
    C10 C9 H9 . . 116.7(12) ?
    C9 C8 C12 . . 119.11(14) ?
    C9 C8 C7 . . 121.06(15) ?
    C12 C8 C7 . . 119.83(15) ?
    C12 C11 N3 . . 120.60(15) ?
    C12 C11 H11 . . 119.7 ?
    N3 C11 H11 . . 119.7 ?
    C11 C12 C8 . . 119.24(15) ?
    C11 C12 H12 . . 117.2(17) ?
    C8 C12 H12 . . 123.5(17) ?
    C8 C7 H7A . . 109.5 ?
    C8 C7 H7B . . 109.5 ?
    H7A C7 H7B . . 109.5 ?
    C8 C7 H7C . . 109.5 ?
    H7A C7 H7C . . 109.5 ?
    H7B C7 H7C . . 109.5 ?
    H6B O6 H6A . . 117(3) ?
    H17A O7 H17B . . 107(3) ?
    H8A O8 H8B . . 105(3) ?
loop_
    _geom_hbond_atom_site_label_D
    _geom_hbond_atom_site_label_H
    _geom_hbond_atom_site_label_A
    _geom_hbond_site_symmetry_A
    _geom_hbond_distance_DH
    _geom_hbond_distance_HA
    _geom_hbond_distance_DA
    _geom_hbond_angle_DHA
    N3 H13 O4 1_545 0.82 1.91 2.7221(19) 169
    N4 H14A O8 2_655 0.77 2.12 2.8879(19) 177
    N4 H14B O3 1_545 0.84(2) 2.07(2) 2.903(2) 168(2)
    O5 H5B O7 1_545 0.79(3) 1.92(3) 2.703(2) 173(3)
    O5 H5A O4 1_545 0.82(3) 2.09(3) 2.8556(18) 157(3)
    O8 H8B O1 1_655 0.76(3) 2.03(3) 2.7838(18) 173(3)
    O6 H6B O4 1_655 0.81(4) 2.06(4) 2.839(2) 162(3)
    O7 H17B O8 1_565 0.76(4) 2.04(4) 2.797(2) 172(4)
data_global
_journal_date_recd_electronic     2010-05-27
_journal_date_accepted     2010-06-15
_journal_name_full     'Acta Crystallographica, Section E'
_journal_year     2010
_journal_volume     66
_journal_issue      7
_journal_page_first     m826
_journal_page_last     m827
_journal_paper_category     QM
_journal_coeditor_code     FJ2310
_publ_contact_author_name     'Hossein Eshtiagh-Hosseini'
_publ_contact_author_address
;Dept. of Chemistry
Ferdowsi University of Mashhad,
PO Box 917791436, Mashhad, Iran
;
_publ_contact_author_email     heshtiagh@ferdowsi.um.ac.ir
_publ_section_title
;
Bis(2-amino-4-methylpyridinium)
<i>trans</i>-diaquabis(pyrazine-2,3-dicarboxylato)cuprate(II) hexahydrate
;
loop_
    _publ_author_name
    _publ_author_footnote
    _publ_author_address
    'Eshtiagh-Hosseini, Hossein' .
;
Department of Chemistry, School of Sciences, Ferdowsi University of Mashhad,
Mashhad 917791436, Iran
;
    'Gschwind, Fabienne' .
;
Department of Chemistry
University of Fribourg
Chemin Du Mus\'ee 9
1700 Fribourg
Switzerland
;
    'Alfi, Nafiseh' .
;
Department of Chemistry, School of Sciences, Ferdowsi University of Mashhad,
Mashhad 917791436, Iran
;
    'Mirzaei, Masoud' .
;
Department of Chemistry, School of Sciences, Ferdowsi University of Mashhad,
Mashhad 917791436, Iran
;
