# Supplementary material for: Bis(2-amino-4-methyl­pyridinium) trans-diaqua­bis­(pyrazine-2,3-dicarboxyl­ato)cuprate(II) hexa­hydrate
Source: Acta Crystallogr Sect E Struct Rep Online. 2010 Jun 23;66(Pt 7):m826–7. doi: 10.1107/S1600536810023081 (PMC3007013; doi:10.1107/S1600536810023081)
Supplement: Supplementary file 2 [file e-66-0m826-Isup2.hkl]

#
# h,k,l, Fc-squared, Fo-squared, sigma(Fo-squared) and status flag
#
data_I
_shelx_title ' ma10b in P1                 New: P-1'
_shelx_refln_list_code          4
_shelx_F_calc_maximum      105.84
_exptl_crystal_F_000       394.91
_reflns_d_resolution_high  0.7151
 
loop_
 _symmetry_equiv_pos_as_xyz
 'x, y, z'
 '-x, -y, -z'
 
_cell_length_a     6.9075
_cell_length_b     8.4710
_cell_length_c    14.5050
_cell_angle_alpha  78.280
_cell_angle_beta   83.620
_cell_angle_gamma  85.810
 
_shelx_F_squared_multiplier     1.000
 
loop_
 _refln_index_h
 _refln_index_k
 _refln_index_l
 _refln_F_squared_calc
 _refln_F_squared_meas
 _refln_F_squared_sigma
 _refln_observed_status
   1   0   0     1707.69     1611.35     25.31 o
   2   0   0     1528.51     1594.30     28.85 o
   3   0   0      466.30      554.19      9.22 o
   4   0   0      161.03      139.20      2.53 o
   5   0   0        3.68        4.09      1.98 o
   6   0   0      103.58      102.82      4.22 o
   7   0   0      242.84      238.08      4.19 o
   8   0   0      140.34      142.40      3.85 o
   9   0   0       36.95       35.39      2.35 o
  -9   1   0       23.37       23.22      2.88 o
  -8   1   0       71.19       74.21      2.36 o
  -7   1   0       88.10      103.00      2.59 o
  -6   1   0      414.30      421.58      5.02 o
  -5   1   0      538.66      517.48      3.53 o
  -4   1   0       22.11        9.92      2.23 o
  -3   1   0     1117.41     1289.31     22.47 o
  -2   1   0      194.60      159.06      4.30 o
  -1   1   0     2194.85     2040.56     39.93 o
   0   1   0     1585.04     1367.94     19.48 o
   1   1   0     1291.22     1193.68    204.18 o
   2   1   0     1954.69     1957.55     19.32 o
   3   1   0      338.69      330.52      7.81 o
   4   1   0      641.58      656.59      4.23 o
   5   1   0      338.37      339.41      8.69 o
   6   1   0      492.75      489.38      7.44 o
   7   1   0        5.73        8.71      2.20 o
   8   1   0      263.11      261.53      2.98 o
   9   1   0        1.25        6.59      2.45 o
  -9   2   0       47.92       51.40      2.72 o
  -8   2   0        3.05        9.63      2.72 o
  -7   2   0        3.72       -0.99      2.01 o
  -6   2   0      141.31      139.75      5.08 o
  -5   2   0       14.76       26.99      2.92 o
  -4   2   0     2235.11     2238.57     17.94 o
  -3   2   0     1520.90     1528.26     22.62 o
  -2   2   0     1165.57     1199.52     20.96 o
  -1   2   0      340.94      367.57      5.17 o
   0   2   0      259.45      261.57      6.54 o
   1   2   0      973.65      899.28      8.32 o
   2   2   0      173.34      120.72     21.01 o
   3   2   0        1.83       -0.01      2.41 o
   4   2   0      581.21      564.22     27.32 o
   5   2   0      321.49      301.59      6.53 o
   6   2   0        0.99        1.33      1.94 o
   7   2   0      274.96      284.51      8.72 o
   8   2   0      296.11      303.88      3.24 o
   9   2   0      175.09      160.08     26.55 o
  -9   3   0        2.28        1.16      6.23 o
  -8   3   0      480.74      478.20      7.43 o
  -7   3   0       89.74       92.40      5.45 o
  -6   3   0        6.55        7.20      2.03 o
  -5   3   0       15.22       14.53      2.23 o
  -4   3   0      964.40      964.88     26.47 o
  -3   3   0      413.23      376.41     10.90 o
  -2   3   0      166.29      138.65      2.87 o
  -1   3   0      403.55      395.15      3.76 o
   0   3   0      735.43      709.03     16.73 o
   1   3   0      144.87      149.74      4.29 o
   2   3   0     8075.69     8502.29    116.44 o
   3   3   0      222.53      214.39      3.90 o
   4   3   0       87.67       79.30      5.10 o
   5   3   0      534.89      515.97     10.76 o
   6   3   0        5.60        4.47      2.24 o
   7   3   0      269.15      258.55      4.10 o
   8   3   0       47.66       60.98      4.07 o
   9   3   0       88.42       87.73      3.47 o
  -8   4   0       39.27       45.48      2.57 o
  -7   4   0      100.17      102.58      3.17 o
  -6   4   0      111.92      109.82      2.70 o
  -5   4   0      176.28      173.11      6.99 o
  -4   4   0      682.33      697.04      5.71 o
  -3   4   0      502.87      505.10      9.18 o
  -2   4   0      492.26      467.23     10.20 o
  -1   4   0       70.56      111.69      3.00 o
   0   4   0      199.95      171.09      3.44 o
   1   4   0       65.68       65.62      2.77 o
   2   4   0      977.96     1026.78     21.51 o
   3   4   0     3412.48     3420.38     91.32 o
   4   4   0      189.03      181.84      3.14 o
   5   4   0      119.62      116.27      3.10 o
   6   4   0      405.11      404.46      5.23 o
   7   4   0       38.34       40.46      2.95 o
   8   4   0        3.38        6.88      2.67 o
   9   4   0        0.72       12.16      3.91 o
  -8   5   0        8.47       13.85      2.52 o
  -7   5   0       20.42       17.97      3.96 o
  -6   5   0       44.40       43.72      5.00 o
  -5   5   0      121.11      131.48      5.35 o
  -4   5   0      161.37      150.71      5.65 o
  -3   5   0      748.22      769.58     10.66 o
  -2   5   0     2079.85     2087.84     21.95 o
  -1   5   0      115.87       91.94      2.41 o
   0   5   0       68.50       58.14      2.83 o
   1   5   0      499.61      470.80      4.98 o
   2   5   0       41.80       51.90      2.62 o
   3   5   0        1.33        0.69      2.16 o
   4   5   0       88.79       78.03      2.81 o
   5   5   0     1162.49     1119.64     17.38 o
   6   5   0      576.64      582.25     20.39 o
   7   5   0      255.12      248.97      4.55 o
   8   5   0        8.74       10.26      3.34 o
  -7   6   0      114.14      108.98      5.56 o
  -6   6   0      331.86      329.49      6.10 o
  -5   6   0       13.90       15.26      2.86 o
  -4   6   0       33.76       41.75      3.65 o
  -3   6   0        8.85       11.77      2.00 o
  -2   6   0       88.99       85.74      2.60 o
  -1   6   0     1447.91     1429.24     22.39 o
   0   6   0      569.05      552.04     14.87 o
   1   6   0       66.68       61.01      3.89 o
   2   6   0       10.27       14.59      2.53 o
   3   6   0      275.05      271.33      3.50 o
   4   6   0      175.54      191.01      4.03 o
   5   6   0       35.50       35.49      3.07 o
   6   6   0      114.45      123.14      4.78 o
   7   6   0       58.59       47.88      3.95 o
   8   6   0       35.33       27.86      5.70 o
  -7   7   0       77.83       75.79      4.57 o
  -6   7   0       69.31       63.00      2.24 o
  -5   7   0      132.10      122.51      3.77 o
  -4   7   0       99.91       97.97      2.79 o
  -3   7   0       79.23       80.21      2.84 o
  -2   7   0      387.64      393.42      8.47 o
  -1   7   0      496.18      497.73      7.39 o
   0   7   0       42.44       42.11      2.50 o
   1   7   0      172.60      163.07      4.56 o
   2   7   0      690.16      698.17     10.28 o
   3   7   0      161.56      187.41      3.12 o
   4   7   0       24.92       27.15      2.85 o
   5   7   0      348.30      344.69      4.55 o
   6   7   0       95.11       97.88      4.07 o
   7   7   0      103.92       93.29      4.14 o
  -6   8   0        2.56        5.72      2.56 o
  -5   8   0       39.43       40.23      5.55 o
  -4   8   0       22.96       27.82      5.92 o
  -3   8   0      456.31      478.57     14.32 o
  -2   8   0      387.50      375.28      6.37 o
  -1   8   0      964.34      952.08     19.49 o
   0   8   0       43.04       46.99      2.47 o
   1   8   0        4.16        3.06      2.43 o
   2   8   0        1.34        3.49      2.74 o
   3   8   0      324.27      316.44      3.73 o
   4   8   0       46.64       42.27      2.89 o
   5   8   0       36.92       45.47      3.18 o
   6   8   0       78.52       83.19     11.39 o
   7   8   0      268.21      253.28     16.51 o
  -5   9   0        0.39        3.74      6.96 o
  -4   9   0       13.91       10.84      3.33 o
  -3   9   0        1.05        5.30      4.83 o
  -2   9   0      264.28      271.28      6.61 o
  -1   9   0        6.91       11.76      2.63 o
   0   9   0       23.51       22.93      2.94 o
   1   9   0      597.00      620.25     12.09 o
   2   9   0      127.61      119.50      3.95 o
   3   9   0      403.39      379.84      5.74 o
   4   9   0       57.40       58.21      3.16 o
   5   9   0       43.62       43.44      3.34 o
   6   9   0        1.82        1.63      4.43 o
  -4  10   0       15.73       13.70      4.25 o
  -3  10   0        5.13        9.02      2.58 o
  -2  10   0       14.58       24.54      5.99 o
  -1  10   0        3.34        4.97      2.80 o
   0  10   0       29.68       33.05      3.59 o
   1  10   0       36.94       32.56      2.62 o
   2  10   0       68.90       69.94      3.07 o
   3  10   0      135.44      123.54      3.52 o
   4  10   0      197.28      185.75      3.91 o
   5  10   0        4.02        7.18      3.70 o
  -2  11   0        3.11       13.03      4.81 o
  -1  11   0      192.12      184.93      6.89 o
   0  11   0       39.37       40.14      3.25 o
   1  11   0      158.42      147.42      3.31 o
   2  11   0        3.31        4.77      3.23 o
   3  11   0       49.38       41.93      3.53 o
  -3 -11   1      149.97      146.63      5.79 o
  -2 -11   1        1.60        8.46      4.66 o
  -1 -11   1       59.22       66.38      5.06 o
   0 -11   1       41.57       40.34      2.84 o
   1 -11   1       28.81       33.05      2.98 o
   2 -11   1      160.89      140.49      8.48 o
  -5 -10   1       57.27       56.35      5.16 o
  -4 -10   1       36.99       35.30      3.58 o
  -3 -10   1      359.50      355.10      8.92 o
  -2 -10   1      238.18      246.66      7.16 o
  -1 -10   1       24.02       25.51      3.22 o
   0 -10   1       16.86       19.69      3.86 o
   1 -10   1       11.00       19.94      3.33 o
   2 -10   1        3.09        3.37      2.79 o
   3 -10   1       72.89       78.38      4.65 o
   4 -10   1       57.95       61.76      8.24 o
  -6  -9   1       14.52        9.04      4.43 o
  -5  -9   1       13.80       16.67      4.37 o
  -4  -9   1      137.59      139.00      3.61 o
  -3  -9   1       90.84       83.99      3.09 o
  -2  -9   1      291.17      279.09      4.90 o
  -1  -9   1      506.49      483.86      4.03 o
   0  -9   1       63.06       69.62      5.07 o
   1  -9   1       51.61       50.05      3.30 o
   2  -9   1       83.05       92.39      2.71 o
   3  -9   1       27.98       33.42      3.22 o
   4  -9   1       30.93       33.96      2.49 o
   5  -9   1       47.67       53.21      3.05 o
  -7  -8   1       42.14       38.34      4.09 o
  -6  -8   1       70.05       71.63      4.31 o
  -5  -8   1       26.32       28.81      3.82 o
  -4  -8   1        6.21        8.61      2.81 o
  -3  -8   1      196.51      188.45      3.47 o
  -2  -8   1      456.63      464.99      8.80 o
  -1  -8   1      426.93      438.55      6.00 o
   0  -8   1       13.82       17.37      2.22 o
   1  -8   1      586.35      592.01      4.15 o
   2  -8   1      373.05      374.38      5.05 o
   3  -8   1        3.91        2.57      2.08 o
   4  -8   1       70.08       71.51      4.83 o
   5  -8   1        4.55        8.73      2.81 o
   6  -8   1        7.38       12.87      3.21 o
  -7  -7   1       63.83       66.98      9.55 o
  -6  -7   1        2.99        8.69      3.74 o
  -5  -7   1      120.94      137.40      5.87 o
  -4  -7   1      303.74      299.22      4.06 o
  -3  -7   1        6.19        6.76      2.84 o
  -2  -7   1        9.43        9.46      2.60 o
  -1  -7   1      643.41      642.66     10.68 o
   0  -7   1     2495.90     2338.76    193.63 o
   1  -7   1       77.39       74.24      2.54 o
   2  -7   1       49.03       46.07      2.47 o
   3  -7   1      102.45      103.56      4.43 o
   4  -7   1      311.20      308.83     10.79 o
   5  -7   1      183.23      175.08      4.70 o
   6  -7   1      116.82      118.03      8.32 o
   7  -7   1      193.61      178.24      3.47 o
  -8  -6   1       54.09       51.23      6.04 o
  -7  -6   1       19.58       11.85      3.19 o
  -6  -6   1      126.76      124.61      3.54 o
  -5  -6   1      266.68      244.85     15.02 o
  -4  -6   1        9.68        9.88      2.42 o
  -3  -6   1        5.38        5.16      2.67 o
  -2  -6   1      456.75      446.58      5.05 o
  -1  -6   1      345.53      333.16      3.71 o
   0  -6   1     1154.00     1160.48     18.45 o
   1  -6   1        1.95        3.46      2.42 o
   2  -6   1        2.35        5.40      2.39 o
   3  -6   1       98.12       94.52      2.47 o
   4  -6   1      234.86      257.05      4.77 o
   5  -6   1        0.76        0.92      2.56 o
   6  -6   1      365.46      355.17      4.75 o
   7  -6   1       19.80       22.03      3.72 o
  -8  -5   1        1.88       -1.64      4.03 o
  -7  -5   1       27.42       32.85      3.70 o
  -6  -5   1      311.90      334.23      4.64 o
  -5  -5   1      369.90      385.47      5.12 o
  -4  -5   1     1025.86     1069.18     15.48 o
  -3  -5   1       40.96       31.29      2.31 o
  -2  -5   1       49.00       38.30      2.63 o
  -1  -5   1        6.67       16.96      2.31 o
   0  -5   1       90.86       80.97      2.35 o
   1  -5   1      300.67      287.28      3.17 o
   2  -5   1      236.87      218.08      2.78 o
   3  -5   1      604.26      603.57      3.40 o
   4  -5   1      386.52      404.00      7.88 o
   5  -5   1      109.72      108.26      2.28 o
   6  -5   1        0.99        1.42      4.43 o
   7  -5   1       60.26       69.45      6.00 o
   8  -5   1       36.24       38.49      2.98 o
  -9  -4   1        4.58        8.86      4.07 o
  -8  -4   1      152.76      146.45      9.38 o
  -7  -4   1        4.19       12.06      3.54 o
  -6  -4   1      403.49      363.54     28.77 o
  -5  -4   1      533.41      517.84      4.14 o
  -4  -4   1     1117.97     1178.38     15.36 o
  -3  -4   1      657.52      655.00      6.72 o
  -2  -4   1       20.34        8.84      2.78 o
  -1  -4   1       22.83       13.08      2.36 o
   0  -4   1      122.02      122.28      3.26 o
   1  -4   1      330.92      290.01      4.76 o
   2  -4   1     1653.27     1659.15     28.47 o
   3  -4   1        2.63        3.70      1.97 o
   4  -4   1      810.81      809.39      6.83 o
   5  -4   1      100.04       95.66      3.71 o
   6  -4   1       12.44       17.31      3.10 o
   7  -4   1      163.27      170.36      8.64 o
   8  -4   1        4.74        2.00      2.28 o
  -9  -3   1       12.20       13.63      2.93 o
  -8  -3   1       61.18       71.58      5.81 o
  -7  -3   1       68.23       72.41      2.99 o
  -6  -3   1      119.64      126.29      3.17 o
  -5  -3   1       21.61       32.68      2.91 o
  -4  -3   1     1545.79     1580.20     19.89 o
  -3  -3   1        2.75        4.54      2.47 o
  -2  -3   1      760.39      760.46      6.03 o
  -1  -3   1     2299.72     2306.10     33.55 o
   0  -3   1     1758.13     1754.57     27.52 o
   1  -3   1      920.37      985.92      9.09 o
   2  -3   1     2245.23     2307.71     32.29 o
   3  -3   1      958.24      912.86      5.55 o
   4  -3   1       45.53       39.04      1.94 o
   5  -3   1      139.11      147.22      3.23 o
   6  -3   1      330.10      339.52     12.17 o
   7  -3   1       58.10       58.26      2.08 o
   8  -3   1       67.21       64.52      2.53 o
   9  -3   1       37.88       38.18      3.28 o
  -9  -2   1       89.41       89.18      5.96 o
  -8  -2   1       34.69       43.93      2.80 o
  -7  -2   1       62.85       63.55      7.98 o
  -6  -2   1       74.53       71.68      7.00 o
  -5  -2   1      112.06      112.26      3.54 o
  -4  -2   1      306.12      311.76      9.50 o
  -3  -2   1      674.75      701.50     12.62 o
  -2  -2   1     4640.04     4873.72     28.42 o
  -1  -2   1     1239.81     1330.40      9.14 o
   0  -2   1       86.41       66.00      4.51 o
   1  -2   1      308.26      280.49      5.75 o
   2  -2   1      156.01      137.01      3.37 o
   3  -2   1      194.16      154.27      4.05 o
   4  -2   1     1075.87     1050.44     15.48 o
   5  -2   1      905.38      912.62     18.44 o
   6  -2   1      407.88      406.33      7.66 o
   7  -2   1       61.65       59.33      5.50 o
   8  -2   1        9.16       14.42      3.62 o
   9  -2   1        1.58        2.65      2.17 o
  -9  -1   1       60.29       55.60      3.24 o
  -8  -1   1        3.94        5.68      2.50 o
  -7  -1   1        8.27        8.32      2.74 o
  -6  -1   1      788.04      853.03     18.11 o
  -5  -1   1      229.38      236.05      2.67 o
  -4  -1   1      674.94      604.02     10.35 o
  -3  -1   1      401.58      354.30     62.92 o
  -2  -1   1      812.23      788.05     12.87 o
  -1  -1   1      316.82      336.60     17.66 o
   0  -1   1      120.00      129.57      6.36 o
   1  -1   1      897.11      833.70     14.43 o
   2  -1   1      687.41      734.23     15.53 o
   3  -1   1      456.13      472.53     11.51 o
   4  -1   1      445.31      404.44      3.41 o
   5  -1   1      165.98      148.18      3.21 o
   6  -1   1      658.25      694.59      8.73 o
   7  -1   1       70.85       73.52      4.02 o
   8  -1   1        3.97       11.03      2.60 o
   9  -1   1       60.54       67.07      3.50 o
  -9   0   1        2.67        4.45      3.73 o
  -8   0   1       86.59       90.89      4.09 o
  -7   0   1        8.72       13.85      2.87 o
  -6   0   1      798.01      796.63     10.52 o
  -5   0   1      487.94      467.57      9.37 o
  -4   0   1      674.16      663.37     17.89 o
  -3   0   1      249.86      238.48      6.40 o
  -2   0   1     1688.45     1699.46     14.46 o
  -1   0   1      363.75      352.10      6.00 o
   1   0   1     3040.53     2930.42     45.11 o
   2   0   1     8828.34     8505.82    175.79 o
   3   0   1       64.10       74.58      2.86 o
   4   0   1      194.30      238.41      7.19 o
   5   0   1      157.00      138.07      3.72 o
   6   0   1      107.86      111.42      3.16 o
   7   0   1      213.73      215.83      8.60 o
   8   0   1       13.12       14.35      2.16 o
   9   0   1       58.39       57.70      4.22 o
  -9   1   1       44.99       47.49      2.67 o
  -8   1   1       88.76       98.67      4.12 o
  -7   1   1       16.44       21.46      2.10 o
  -6   1   1       43.20       41.19      2.13 o
  -5   1   1      459.70      476.27      8.87 o
  -4   1   1       17.14       10.12      2.25 o
  -3   1   1      245.37      227.63      3.57 o
  -2   1   1        4.79       12.17      3.09 o
  -1   1   1     3398.35     3233.65     42.07 o
   0   1   1      863.08      826.36      9.36 o
   1   1   1      231.31      217.02      4.83 o
   3   1   1     1530.53     1468.84     23.49 o
   4   1   1      172.80      212.89      4.44 o
   5   1   1      194.46      163.78      2.64 o
   6   1   1      455.59      446.49     13.05 o
   7   1   1       57.72       54.16      2.14 o
   8   1   1       17.97       13.91      2.39 o
   9   1   1       30.57       24.97      3.57 o
  -9   2   1      145.11      141.59      3.75 o
  -8   2   1       20.45       22.69      2.22 o
  -7   2   1      170.40      173.43      4.35 o
  -6   2   1      325.87      332.28      9.47 o
  -5   2   1       12.25       18.96      1.97 o
  -4   2   1        1.82        6.38      2.15 o
  -3   2   1      258.27      219.99      6.25 o
  -2   2   1      987.76      992.91     23.67 o
  -1   2   1       18.34       31.83      3.38 o
   0   2   1        7.94       14.51      3.58 o
   1   2   1     5671.90     5677.28    146.39 o
   2   2   1       10.73        8.72      3.10 o
   3   2   1     2163.54     2034.52     42.42 o
   4   2   1      145.34      132.12      2.79 o
   5   2   1      588.07      589.52     16.71 o
   6   2   1       23.50       22.57      2.03 o
   7   2   1      181.31      178.50      4.30 o
   8   2   1      191.45      204.24      2.87 o
   9   2   1      156.14      161.50      4.47 o
  -9   3   1        0.58       -3.05      3.05 o
  -8   3   1       28.15       26.26      2.78 o
  -7   3   1      450.27      449.03      9.97 o
  -6   3   1      303.07      290.85      5.36 o
  -5   3   1       16.95       21.76      2.74 o
  -4   3   1      253.46      249.00      3.26 o
  -3   3   1       37.24       15.81      2.19 o
  -2   3   1      528.45      491.35      9.38 o
  -1   3   1     1592.15     1468.97     19.18 o
   0   3   1      106.86      114.59      3.00 o
   1   3   1       54.75       69.23      2.54 o
   2   3   1      789.35      815.60     19.42 o
   3   3   1     2666.07     2913.64     34.87 o
   4   3   1      711.93      764.44     21.71 o
   5   3   1      251.74      259.71      3.00 o
   6   3   1       50.95       49.96      2.58 o
   7   3   1      204.62      214.71      8.59 o
   8   3   1       63.06       60.68     12.59 o
   9   3   1      328.59      330.43      9.77 o
  -8   4   1      195.92      176.33      3.88 o
  -7   4   1        2.62        4.06      2.91 o
  -6   4   1      215.01      218.80      7.34 o
  -5   4   1      405.29      375.25     10.65 o
  -4   4   1        9.39       14.23      2.91 o
  -3   4   1      122.50      128.22      2.50 o
  -2   4   1     1444.45     1465.09     31.64 o
  -1   4   1     1534.73     1478.41     14.33 o
   0   4   1      228.12      281.82      6.20 o
   1   4   1     2603.27     2692.33     55.19 o
   2   4   1      622.95      597.92      4.41 o
   3   4   1       58.16       54.82      2.82 o
   4   4   1      649.46      629.39     96.43 o
   5   4   1      449.71      448.34     62.03 o
   6   4   1       18.01       20.91      2.11 o
   7   4   1       32.83       31.61      2.74 o
   8   4   1        9.31        9.39      2.96 o
   9   4   1       51.39       53.35      6.80 o
  -8   5   1        7.03        6.17      2.52 o
  -7   5   1      249.36      249.21      5.48 o
  -6   5   1       40.69       45.92      7.57 o
  -5   5   1      206.61      205.01      8.86 o
  -4   5   1        1.82        5.15      1.98 o
  -3   5   1      484.47      487.65      9.12 o
  -2   5   1       19.39       14.27      1.95 o
  -1   5   1      366.85      393.72      6.43 o
   0   5   1     1354.47     1306.30      7.45 o
   1   5   1      192.80      174.88      4.72 o
   2   5   1       24.94       18.24      2.16 o
   3   5   1     1210.59     1233.92     13.70 o
   4   5   1      209.75      218.96      5.13 o
   5   5   1      971.60      966.28     22.49 o
   6   5   1        7.71        8.10      3.12 o
   7   5   1      100.30      103.61      3.50 o
   8   5   1       15.42        9.69      3.49 o
  -7   6   1        0.72        0.39      3.19 o
  -6   6   1        2.88        2.60      2.61 o
  -5   6   1      157.45      151.77      6.03 o
  -4   6   1      443.59      459.83      5.40 o
  -3   6   1      261.25      255.41      4.98 o
  -2   6   1       74.51       75.83      2.57 o
  -1   6   1       14.35       14.67      2.17 o
   0   6   1      566.07      522.32      7.08 o
   1   6   1      780.04      712.22     17.56 o
   2   6   1        3.74        3.36      2.40 o
   3   6   1      378.18      374.56      3.58 o
   4   6   1       97.19      101.84      3.29 o
   5   6   1      295.72      277.74      6.18 o
   6   6   1      223.38      230.85      6.68 o
   7   6   1       43.83       42.31      3.41 o
   8   6   1       18.14       22.51      8.98 o
  -7   7   1       74.72       70.55      2.53 o
  -6   7   1       74.68       81.22      3.23 o
  -5   7   1        1.76        9.92      5.31 o
  -4   7   1      107.24      108.02      4.32 o
  -3   7   1       35.88       28.34      3.60 o
  -2   7   1       12.47       13.39      2.33 o
  -1   7   1      190.86      179.12      4.47 o
   0   7   1      440.98      432.73      6.06 o
   1   7   1      806.27      800.39      7.16 o
   2   7   1       22.22       25.28      2.62 o
   3   7   1       41.66       37.70      2.60 o
   4   7   1        1.86        3.77      2.65 o
   5   7   1      287.97      291.16      4.81 o
   6   7   1      148.82      142.43      4.46 o
   7   7   1       19.19       19.18      3.11 o
   8   7   1       79.76       66.86      8.98 o
  -6   8   1       26.93       23.22      2.59 o
  -5   8   1       51.51       52.85      6.03 o
  -4   8   1       29.59       26.83      3.36 o
  -3   8   1      198.86      207.69      2.83 o
  -2   8   1       28.96       35.13      2.11 o
  -1   8   1      607.84      606.58     15.96 o
   0   8   1      325.71      328.35     10.24 o
   1   8   1      566.64      596.24     14.70 o
   2   8   1       29.57       23.46      2.74 o
   3   8   1      181.56      172.32      3.17 o
   4   8   1      415.03      409.71      8.55 o
   5   8   1      184.10      183.99      4.63 o
   6   8   1        4.72        5.49      3.23 o
   7   8   1      127.31      133.45      9.15 o
  -5   9   1        3.98        4.24      4.25 o
  -4   9   1       42.48       45.39      5.60 o
  -3   9   1      202.59      205.52      5.76 o
  -2   9   1      445.59      461.79      7.97 o
  -1   9   1      330.06      334.50      9.52 o
   0   9   1       15.44       15.50      2.97 o
   1   9   1        9.98       15.52      3.02 o
   2   9   1       94.36      105.63      2.98 o
   3   9   1      321.39      306.82      4.04 o
   4   9   1        0.82        0.96      2.85 o
   5   9   1       65.42       64.73      3.08 o
   6   9   1      113.81      111.04      4.52 o
  -4  10   1       24.54       33.05      5.25 o
  -3  10   1       46.50       51.84      5.17 o
  -2  10   1       77.58       79.73      2.69 o
  -1  10   1       10.19       11.92      3.14 o
   0  10   1      186.09      189.21      8.70 o
   1  10   1      166.98      167.91      4.42 o
   2  10   1      102.52       97.06      2.89 o
   3  10   1       46.55       46.96      2.95 o
   4  10   1       70.45       71.12      3.06 o
   5  10   1       20.89       18.58      3.33 o
  -2  11   1       43.97       34.87      3.87 o
  -1  11   1        4.76       11.91      2.47 o
   0  11   1       10.99       12.51      3.04 o
   1  11   1      173.16      166.68      3.70 o
   2  11   1      100.38       96.29      3.50 o
   3  11   1      112.32      105.60      3.64 o
  -2 -11   2       16.81       17.27      4.35 o
  -1 -11   2       39.99       42.00      4.31 o
   0 -11   2      144.28      133.48      6.79 o
   1 -11   2       79.40       66.71      4.09 o
  -4 -10   2        1.08       -1.19      4.16 o
  -3 -10   2       26.76       31.67      4.52 o
  -2 -10   2      103.18      103.47      5.70 o
  -1 -10   2      514.24      569.21     15.07 o
   0 -10   2      148.54      162.20     15.53 o
   1 -10   2        7.90       11.93      3.14 o
   2 -10   2       92.76       90.96      3.19 o
   3 -10   2       36.36       36.42      2.97 o
   4 -10   2       37.38       33.86      3.16 o
  -6  -9   2       13.27       14.15      4.35 o
  -5  -9   2       13.22        7.27      4.11 o
  -4  -9   2      129.97      124.95      3.98 o
  -3  -9   2       60.14       58.88      3.42 o
  -2  -9   2      189.95      205.81      6.07 o
  -1  -9   2        1.23        3.95      4.23 o
   0  -9   2      105.64      101.34      3.39 o
   1  -9   2       95.36       97.88      2.96 o
   2  -9   2       59.48       62.31      2.38 o
   3  -9   2       57.04       61.41      5.98 o
   4  -9   2      166.21      163.10      5.13 o
   5  -9   2       93.17       98.27      2.70 o
  -6  -8   2      107.78      105.34      6.44 o
  -5  -8   2       39.88       41.49      4.28 o
  -4  -8   2      102.94      104.35      3.72 o
  -3  -8   2      202.99      194.63      4.82 o
  -2  -8   2      545.90      561.04     14.28 o
  -1  -8   2      348.25      346.89      5.73 o
   0  -8   2        2.36        2.80      2.43 o
   1  -8   2      180.46      184.65      6.00 o
   2  -8   2       30.92       26.39      2.68 o
   3  -8   2        6.25        7.88      2.32 o
   4  -8   2       47.93       52.43      4.62 o
   5  -8   2        1.21        0.83      2.43 o
   6  -8   2       40.05       38.47      3.52 o
  -7  -7   2      146.12      156.71      8.06 o
  -6  -7   2      258.69      268.68      4.88 o
  -5  -7   2       20.86       20.60      6.33 o
  -4  -7   2       71.29       68.93      3.57 o
  -3  -7   2       13.47       15.60      2.88 o
  -2  -7   2       87.97       92.00      3.03 o
  -1  -7   2        1.31        6.52      2.68 o
   0  -7   2     1454.80     1488.37     12.56 o
   1  -7   2     2705.28     2723.50     52.12 o
   2  -7   2      300.92      292.86      2.84 o
   3  -7   2       13.50       17.59      2.04 o
   4  -7   2        1.50        2.56      2.02 o
   5  -7   2        1.47        6.12      2.26 o
   6  -7   2       24.24       31.26      2.97 o
   7  -7   2      171.37      158.99      4.07 o
  -8  -6   2      176.11      177.51      8.40 o
  -7  -6   2        3.98        9.35      3.86 o
  -6  -6   2      128.80      129.81     13.35 o
  -5  -6   2      522.92      510.34      9.32 o
  -4  -6   2       52.00       53.65      3.17 o
  -3  -6   2       24.26       20.60      2.77 o
  -2  -6   2       44.08       48.10      2.82 o
  -1  -6   2       65.68       65.22      2.62 o
   0  -6   2      446.93      399.09      7.12 o
   1  -6   2      436.49      419.32      7.56 o
   2  -6   2     2101.86     2061.21     36.07 o
   3  -6   2      106.16      117.77      4.17 o
   4  -6   2       60.81       67.80      3.84 o
   5  -6   2      248.08      254.47      4.73 o
   6  -6   2      675.00      645.18     10.17 o
   7  -6   2       58.74       54.64      2.07 o
  -8  -5   2        1.80        0.60      3.86 o
  -7  -5   2        1.79        4.95      3.74 o
  -6  -5   2      114.00      115.85      3.51 o
  -5  -5   2       18.79       20.95      3.58 o
  -4  -5   2      108.41      120.17      3.99 o
  -3  -5   2      669.52      650.92      6.48 o
  -2  -5   2      521.97      512.57      5.40 o
  -1  -5   2        1.91        2.15      2.67 o
   0  -5   2     1158.65     1053.28    116.22 o
   1  -5   2     1007.90      924.18      5.48 o
   2  -5   2       55.96       71.35      2.38 o
   3  -5   2        1.97        4.52      2.21 o
   4  -5   2       12.79       16.96      1.98 o
   5  -5   2      478.73      470.13     27.45 o
   6  -5   2      109.40      111.78      2.79 o
   7  -5   2        0.66       -2.49      2.49 o
   8  -5   2      116.41      109.61      6.93 o
  -8  -4   2       27.42       28.29      6.73 o
  -7  -4   2      501.96      520.33     20.77 o
  -6  -4   2      321.40      318.19      4.37 o
  -5  -4   2        2.97        3.25      3.54 o
  -4  -4   2      308.17      293.55      4.56 o
  -3  -4   2       90.31       85.91      3.34 o
  -2  -4   2      376.77      380.37      6.99 o
  -1  -4   2      621.22      577.74      8.24 o
   0  -4   2       93.47       72.38      4.01 o
   1  -4   2       60.48       48.43      2.74 o
   2  -4   2     1347.32     1323.04      9.60 o
   3  -4   2     2395.96     2403.03      6.19 o
   4  -4   2       47.06       39.07      1.94 o
   5  -4   2       72.12       74.60      2.19 o
   6  -4   2      111.85      104.70      5.78 o
   7  -4   2       73.08       78.55      4.37 o
   8  -4   2       41.21       37.20      2.22 o
  -9  -3   2        2.44       -1.16      6.96 o
  -8  -3   2       56.29       56.30      2.89 o
  -7  -3   2       15.96       17.87      3.33 o
  -6  -3   2      918.89      864.79     17.28 o
  -5  -3   2      136.77      150.06      3.86 o
  -4  -3   2      744.08      708.23     32.80 o
  -3  -3   2     1562.48     1582.65     20.37 o
  -2  -3   2     1577.04     1685.25     32.84 o
  -1  -3   2       58.61       26.74      3.73 o
   0  -3   2     1991.49     2344.08     12.66 o
   1  -3   2      443.08      417.19      7.57 o
   2  -3   2     1092.91     1149.68     18.93 o
   3  -3   2      972.20      991.11     28.87 o
   4  -3   2     1741.54     1748.42     58.63 o
   5  -3   2      115.62      113.28      2.43 o
   6  -3   2       10.45       13.90      3.45 o
   7  -3   2       43.75       44.20      2.74 o
   8  -3   2       18.76       22.40      4.00 o
   9  -3   2       44.38       38.68      2.55 o
  -9  -2   2       11.47       10.79      2.78 o
  -8  -2   2       30.02       29.00      2.59 o
  -7  -2   2       86.13      103.88      7.58 o
  -6  -2   2       76.06       82.45      4.17 o
  -5  -2   2       19.95       23.48      2.83 o
  -4  -2   2        7.06        5.77      2.71 o
  -3  -2   2     1882.75     1823.57     67.26 o
  -2  -2   2     5846.14     6171.20     95.22 o
  -1  -2   2     2371.46     2305.30    375.33 o
   0  -2   2        4.40        3.03      4.80 o
   1  -2   2       34.72       25.34      3.33 o
   2  -2   2      170.36      148.05      3.35 o
   3  -2   2       83.63       67.20      2.49 o
   4  -2   2      317.19      300.19     10.92 o
   5  -2   2      893.06      856.91     21.39 o
   6  -2   2        2.79        6.43      2.33 o
   7  -2   2      425.70      428.17      8.49 o
   8  -2   2      199.38      182.21      7.91 o
   9  -2   2       18.64       23.75      2.41 o
  -9  -1   2       90.95       82.85     11.78 o
  -8  -1   2      334.03      318.68      9.72 o
  -7  -1   2       52.83       59.36      2.74 o
  -6  -1   2       46.57       55.15      2.90 o
  -5  -1   2      245.58      230.84      3.31 o
  -4  -1   2       73.10       65.99     12.07 o
  -3  -1   2      683.85      671.29     14.75 o
  -1  -1   2      613.06      571.35      9.45 o
   0  -1   2     3087.34     3108.31     16.49 o
   1  -1   2     1588.63     1698.93     36.86 o
   2  -1   2      708.44      778.52     18.09 o
   3  -1   2     2278.69     2424.78     36.53 o
   4  -1   2       74.54       64.91      2.37 o
   5  -1   2      164.98      144.84      6.05 o
   6  -1   2      234.21      235.93      3.65 o
   7  -1   2      221.40      243.82      5.42 o
   8  -1   2        0.58        3.90      3.87 o
   9  -1   2       24.52       25.02      2.51 o
  -9   0   2       24.81       30.71      3.85 o
  -8   0   2       38.06       41.68      2.81 o
  -7   0   2       30.55       33.37      2.36 o
  -6   0   2       98.99       95.28      2.69 o
  -5   0   2      457.56      458.87      4.93 o
  -4   0   2     3394.04     3352.39     38.20 o
  -3   0   2      534.84      455.77      6.14 o
  -2   0   2      141.48      126.74      3.83 o
  -1   0   2      431.53      399.98     12.91 o
   1   0   2      321.23      278.90      4.92 o
   2   0   2     2052.61     2151.34     22.02 o
   3   0   2      221.28      191.54      4.80 o
   4   0   2        1.38        6.63      2.27 o
   5   0   2     1791.58     1848.12     40.28 o
   6   0   2      739.58      735.01     19.02 o
   7   0   2       35.03       38.64      2.16 o
   8   0   2       15.88       22.91      2.58 o
   9   0   2       15.45       21.73      2.53 o
  -9   1   2      183.37      188.49      4.45 o
  -8   1   2        2.59        6.42      2.29 o
  -7   1   2        1.19        0.59      2.02 o
  -6   1   2       62.49       54.26      3.49 o
  -5   1   2      101.41      105.31      3.09 o
  -4   1   2       18.48       24.14      2.27 o
  -3   1   2     3929.21     3765.45     63.46 o
  -2   1   2      482.62      448.21     15.71 o
  -1   1   2    11202.31    11117.93    131.07 o
   0   1   2    10712.12    10186.03     60.09 o
   1   1   2      612.97      563.09      7.11 o
   2   1   2     4825.56     5233.26     86.92 o
   3   1   2      634.09      761.29     12.45 o
   4   1   2     2640.98     2894.41     38.52 o
   5   1   2      293.38      300.00      8.70 o
   6   1   2        0.94        3.50      3.01 o
   7   1   2      358.36      373.20      9.62 o
   8   1   2      279.62      276.33      5.19 o
   9   1   2       22.93       30.92      4.24 o
  -9   2   2        3.42        4.04      3.26 o
  -8   2   2      162.21      156.62      6.29 o
  -7   2   2      404.64      416.88      6.28 o
  -6   2   2       76.25       81.14      2.72 o
  -5   2   2        0.93        5.29      1.79 o
  -4   2   2       94.08      105.47      2.69 o
  -3   2   2      421.10      396.76      6.66 o
  -2   2   2        6.10        7.45      2.96 o
  -1   2   2     5105.82     5143.33     94.79 o
   0   2   2      600.64      624.96      8.87 o
   1   2   2     1251.34     1212.69     20.13 o
   2   2   2     2259.96     2352.54     33.52 o
   3   2   2     3073.03     3105.08     62.55 o
   4   2   2      304.62      328.73     10.11 o
   5   2   2      884.38      836.51      6.21 o
   6   2   2       15.48       19.87      3.32 o
   7   2   2       72.53       74.98      2.69 o
   8   2   2       72.15       70.29      3.92 o
   9   2   2       27.77       26.91      3.26 o
  -9   3   2       11.11       13.92      2.46 o
  -8   3   2       13.82       18.77      2.71 o
  -7   3   2      277.16      300.36      3.24 o
  -6   3   2        1.10        3.86      2.02 o
  -5   3   2      589.33      568.77      6.95 o
  -4   3   2      807.76      836.24     23.49 o
  -3   3   2      136.54      153.09      6.89 o
  -2   3   2       36.04       22.55      2.42 o
   0   3   2      112.38       88.14      2.96 o
   1   3   2        1.46       10.44      2.74 o
   2   3   2       11.69        7.47      2.52 o
   3   3   2     1716.80     1735.28     17.89 o
   4   3   2      727.09      724.34     12.21 o
   5   3   2      612.95      651.40     10.45 o
   6   3   2        4.80        8.32      2.48 o
   7   3   2      145.87      157.23      4.70 o
   8   3   2       66.31       63.35      2.79 o
   9   3   2      176.68      183.53      5.58 o
  -8   4   2       44.93       41.66      5.43 o
  -7   4   2      192.43      195.24      5.70 o
  -6   4   2       46.53       44.77      2.44 o
  -5   4   2      231.06      249.80      7.46 o
  -4   4   2      179.37      171.70      3.65 o
  -3   4   2       36.43       29.57      1.90 o
  -2   4   2       76.24       55.82      2.37 o
  -1   4   2     1334.43     1351.65     14.73 o
   0   4   2      243.68      235.89      3.34 o
   1   4   2     3093.97     2654.02    424.54 o
   2   4   2      245.65      239.52      6.03 o
   3   4   2       22.77       15.03      2.20 o
   4   4   2       74.49       92.61      2.46 o
   5   4   2      136.22      126.33      3.00 o
   6   4   2      672.89      699.72      6.07 o
   7   4   2       61.62       63.61      3.00 o
   8   4   2      110.25      107.90     12.06 o
   9   4   2       26.49       33.25      6.52 o
  -8   5   2        0.72        2.31      4.15 o
  -7   5   2       62.05       59.08      3.52 o
  -6   5   2      353.07      353.44     12.36 o
  -5   5   2      293.65      285.77      8.64 o
  -4   5   2       64.19       59.21      2.14 o
  -3   5   2      502.41      505.98      6.74 o
  -2   5   2      284.67      297.69      5.28 o
  -1   5   2       65.44       79.01      2.45 o
   0   5   2     1307.42     1354.75     22.90 o
   1   5   2     3504.21     3643.61     37.67 o
   2   5   2      219.50      200.92      4.40 o
   3   5   2      557.81      540.51      7.20 o
   4   5   2      358.50      387.93      4.04 o
   5   5   2      126.09      121.87      4.33 o
   6   5   2      100.33       92.25     15.72 o
   7   5   2       91.76       98.57      2.86 o
   8   5   2       37.23       43.39      4.87 o
   9   5   2        7.16       11.86      4.64 o
  -7   6   2      124.53      122.21      2.96 o
  -6   6   2       10.21        7.55      2.17 o
  -5   6   2      774.05      783.87     20.81 o
  -4   6   2      668.11      668.69     12.49 o
  -3   6   2      585.62      610.00      9.85 o
  -2   6   2        5.20        9.25      2.93 o
  -1   6   2      121.44      114.35      2.66 o
   0   6   2        3.83        7.02      2.12 o
   1   6   2      124.00      135.30      4.19 o
   2   6   2     1012.72     1048.32     10.73 o
   3   6   2      335.17      340.75      3.37 o
   4   6   2      278.97      275.73      9.54 o
   5   6   2      917.85      957.54     36.98 o
   6   6   2      489.90      505.66     16.18 o
   7   6   2       49.66       48.31      2.68 o
   8   6   2        6.61       11.86      2.93 o
  -7   7   2       26.10       32.24      4.93 o
  -6   7   2       74.24       74.61      3.53 o
  -5   7   2      127.76      127.08      6.11 o
  -4   7   2       19.38       19.91      4.77 o
  -3   7   2        4.55        8.97      2.89 o
  -2   7   2      667.44      672.24      7.48 o
  -1   7   2       98.52       89.29      2.63 o
   0   7   2        1.67        3.46      2.19 o
   1   7   2        2.63        4.30      2.38 o
   2   7   2      478.75      478.68      6.99 o
   3   7   2      593.08      573.33     11.21 o
   4   7   2       57.33       65.09      2.91 o
   5   7   2        7.32        6.11      2.59 o
   6   7   2       25.31       26.15      3.32 o
   7   7   2       27.92       20.42      2.47 o
   8   7   2      288.41      264.36      8.92 o
  -6   8   2       11.20       13.56      3.38 o
  -5   8   2        8.12       10.93      3.79 o
  -4   8   2      103.94       98.50      4.98 o
  -3   8   2       49.27       47.59      2.60 o
  -2   8   2        0.99        0.64      2.19 o
  -1   8   2       41.89       42.33      2.32 o
   0   8   2        2.03        3.69      2.47 o
   1   8   2       67.09       68.50      4.11 o
   2   8   2      605.16      601.91      9.62 o
   3   8   2      424.22      449.39      4.88 o
   4   8   2      126.07      126.78      2.93 o
   5   8   2       21.93       25.62      2.36 o
   6   8   2       31.49       28.84      3.79 o
   7   8   2       39.05       46.42      6.04 o
  -5   9   2       25.82       38.83      4.43 o
  -4   9   2       34.78       37.61      3.24 o
  -3   9   2       61.58       56.41      2.48 o
  -2   9   2      274.33      257.27      3.94 o
  -1   9   2      549.64      543.99     10.45 o
   0   9   2       21.79       25.57      2.62 o
   1   9   2        2.85        1.13      3.39 o
   2   9   2        2.07        3.93      2.52 o
   3   9   2      184.68      178.98      3.22 o
   4   9   2      252.48      246.35      6.59 o
   5   9   2        0.78        4.83      2.79 o
   6   9   2      106.36      102.99      3.29 o
  -4  10   2       19.85       20.05      2.47 o
  -3  10   2        5.45        7.69      2.79 o
  -2  10   2      428.92      418.08      5.75 o
  -1  10   2       45.75       52.69      3.23 o
   0  10   2      284.16      287.07      6.77 o
   1  10   2      113.51      113.96      4.00 o
   2  10   2      314.87      290.97      6.58 o
   3  10   2        3.39       12.77      2.63 o
   4  10   2        7.01       14.92      2.83 o
   5  10   2       72.97       77.10      5.60 o
  -2  11   2       23.08       28.62      7.07 o
  -1  11   2        1.22        8.74      3.64 o
   0  11   2      152.41      152.25      5.51 o
   1  11   2       79.76       81.53      4.83 o
   2  11   2       51.38       47.87      3.26 o
   3  11   2      121.67      118.36      3.47 o
   4  11   2       91.46       83.54      3.56 o
  -1 -11   3        1.68        8.66      4.27 o
   0 -11   3       23.04       13.81      4.26 o
  -4 -10   3      106.75       95.41      9.67 o
  -3 -10   3      107.79      103.81      4.88 o
  -2 -10   3        1.26        1.82      4.45 o
  -1 -10   3       41.97       43.42      4.07 o
   0 -10   3      112.92      111.61      4.23 o
   1 -10   3      226.57      221.81      6.33 o
   2 -10   3      167.28      165.94      6.69 o
   3 -10   3      104.00      112.13      8.42 o
  -5  -9   3        0.92       -1.98      5.04 o
  -4  -9   3       42.80       46.12      4.57 o
  -3  -9   3      108.89      113.26      7.31 o
  -2  -9   3      277.17      287.49      9.26 o
  -1  -9   3        2.30        8.06      4.72 o
   0  -9   3        1.78        0.74      2.52 o
   1  -9   3        8.14       16.50      3.40 o
   2  -9   3      170.27      155.25      3.50 o
   3  -9   3        6.51       14.86      3.43 o
   4  -9   3      266.04      257.54     10.18 o
   5  -9   3      230.85      210.13      5.28 o
  -6  -8   3       10.42       14.96      4.15 o
  -5  -8   3      116.28      114.73      7.54 o
  -4  -8   3      169.35      156.96      5.13 o
  -3  -8   3      436.31      414.10      5.13 o
  -2  -8   3      194.50      198.90      4.64 o
  -1  -8   3      326.23      338.58     12.89 o
   0  -8   3        9.72       11.12      3.00 o
   1  -8   3       52.14       50.81      2.70 o
   2  -8   3        2.58        7.00      2.38 o
   3  -8   3       81.41       75.11      3.30 o
   4  -8   3       53.31       57.38      7.11 o
   5  -8   3       27.02       26.51      2.52 o
   6  -8   3       65.75       59.13      3.60 o
  -7  -7   3       28.74       30.66      4.15 o
  -6  -7   3        5.53        7.18      3.95 o
  -5  -7   3      121.06      125.08      6.33 o
  -4  -7   3      610.74      564.81      6.31 o
  -3  -7   3       22.19       22.08      3.18 o
  -2  -7   3      252.57      276.35      4.19 o
  -1  -7   3      157.27      164.24      4.15 o
   0  -7   3       77.39       79.19      3.86 o
   1  -7   3      828.96      885.70     20.03 o
   2  -7   3      101.95       93.38      2.61 o
   3  -7   3      389.22      398.87     12.10 o
   4  -7   3       13.40       13.11      2.59 o
   5  -7   3       23.31       26.40      3.36 o
   6  -7   3        3.81        1.96      2.49 o
   7  -7   3        6.86       14.53      3.87 o
  -8  -6   3       37.64       30.49      4.49 o
  -7  -6   3        8.27       12.54      3.82 o
  -6  -6   3      129.38      127.91      4.27 o
  -5  -6   3      300.12      292.94      9.55 o
  -4  -6   3      232.12      223.33     20.94 o
  -3  -6   3       33.88       49.13      3.09 o
  -2  -6   3        3.31        2.79      3.26 o
  -1  -6   3      286.34      275.84      4.60 o
   0  -6   3     1045.49     1062.96      7.61 o
   1  -6   3       59.80       62.15      2.66 o
   2  -6   3       58.95       64.11      2.69 o
   3  -6   3      882.66      874.44     10.98 o
   4  -6   3      733.34      729.94      8.59 o
   5  -6   3        3.49        4.43      1.93 o
   6  -6   3       34.23       46.24      3.97 o
   7  -6   3      130.70      138.98      6.34 o
  -8  -5   3      177.51      168.38      4.56 o
  -7  -5   3       64.44       52.83      7.82 o
  -6  -5   3      126.34      125.47      8.75 o
  -5  -5   3       25.03       28.04      3.62 o
  -4  -5   3       36.93       26.27      6.10 o
  -3  -5   3      674.60      668.79      7.96 o
  -2  -5   3      124.27      134.14      4.06 o
  -1  -5   3      619.73      647.92     10.73 o
   0  -5   3       11.21       11.99      3.18 o
   1  -5   3      690.38      680.22     15.61 o
   2  -5   3      225.65      191.61      5.88 o
   3  -5   3      197.78      182.53      6.36 o
   4  -5   3       42.17       42.76      3.79 o
   5  -5   3       76.63       81.33      3.89 o
   6  -5   3       17.83       19.40      2.59 o
   7  -5   3      168.37      173.34      4.55 o
   8  -5   3      197.90      180.16      6.67 o
  -8  -4   3      165.49      144.92      3.38 o
  -7  -4   3      360.51      389.06      4.80 o
  -6  -4   3       15.36       16.16      2.98 o
  -5  -4   3      291.97      307.69      4.72 o
  -4  -4   3      141.88      142.28     13.06 o
  -3  -4   3       20.61       15.77      3.42 o
  -2  -4   3      182.94      225.29      5.04 o
  -1  -4   3      678.50      673.78      7.59 o
   0  -4   3     1719.06     1757.20     16.69 o
   1  -4   3      108.87      101.02      2.69 o
   2  -4   3      213.82      191.86      4.10 o
   3  -4   3     1922.76     1935.84     30.39 o
   4  -4   3       27.49       26.86      2.00 o
   5  -4   3      137.01      127.62      2.18 o
   6  -4   3      379.15      377.45      7.76 o
   7  -4   3        8.46       19.38      3.63 o
   8  -4   3       38.60       35.94      2.55 o
  -9  -3   3        8.45        3.89      2.89 o
  -8  -3   3      177.13      191.56      4.78 o
  -7  -3   3      225.37      221.04     13.58 o
  -6  -3   3      259.23      261.09     11.85 o
  -5  -3   3      759.68      718.93     27.96 o
  -4  -3   3      248.65      238.37      4.43 o
  -3  -3   3       54.26       74.64      3.82 o
  -2  -3   3      595.56      550.77      6.30 o
  -1  -3   3     2829.73     2826.85    110.95 o
   0  -3   3       62.17       69.07      5.75 o
   1  -3   3      475.99      460.38      8.74 o
   2  -3   3      454.53      469.48      9.68 o
   3  -3   3      601.40      557.28      3.52 o
   4  -3   3      513.65      509.09      3.38 o
   5  -3   3      338.33      351.86     11.27 o
   6  -3   3       62.42       64.48      4.43 o
   7  -3   3       21.82       21.39      2.10 o
   8  -3   3        3.15        9.59      2.14 o
   9  -3   3       21.37       20.96      2.48 o
  -9  -2   3        8.47       14.53      3.87 o
  -8  -2   3       47.46       51.13      3.48 o
  -7  -2   3      478.50      474.66      6.64 o
  -6  -2   3      345.47      349.07      3.72 o
  -5  -2   3       17.85       18.01      2.59 o
  -4  -2   3      233.36      217.94      6.04 o
  -3  -2   3      964.19      986.27      7.00 o
  -2  -2   3      180.69      177.66      5.33 o
  -1  -2   3     2459.43     2451.38     12.57 o
   0  -2   3     1959.52     1942.52     51.95 o
   1  -2   3     2020.80     1978.49     38.60 o
   2  -2   3      713.66      800.82     11.26 o
   3  -2   3      584.51      552.05      9.52 o
   4  -2   3      678.46      678.12     22.80 o
   5  -2   3      130.53      119.39      6.69 o
   6  -2   3      327.34      328.44      5.29 o
   7  -2   3      180.35      173.55      5.66 o
   8  -2   3        4.45        3.24      2.17 o
   9  -2   3       28.30       32.80      2.66 o
  -9  -1   3        3.39        6.13      4.19 o
  -8  -1   3       77.38       79.72      2.43 o
  -7  -1   3        0.70        4.12      2.47 o
  -6  -1   3       25.64       22.47      4.30 o
  -5  -1   3     1264.81     1255.78     25.21 o
  -4  -1   3       44.08       42.87      2.41 o
  -3  -1   3     1295.90     1224.56      6.33 o
  -2  -1   3      750.50      829.86      9.08 o
  -1  -1   3      392.61      382.25      6.81 o
   0  -1   3      363.34      252.43     41.53 o
   1  -1   3     3695.48     3612.58     49.10 o
   2  -1   3     1522.61     1528.82     21.51 o
   3  -1   3      305.16      284.31      2.91 o
   4  -1   3      352.83      331.06      4.93 o
   5  -1   3      515.29      492.08     10.70 o
   6  -1   3      153.10      140.73      3.87 o
   7  -1   3      107.90      108.07      2.39 o
   8  -1   3       38.44       38.38      2.62 o
   9  -1   3       43.31       41.09      3.01 o
  -9   0   3      113.08      122.58      7.92 o
  -8   0   3        0.63        5.19      2.63 o
  -7   0   3       21.45       18.58      2.61 o
  -6   0   3      486.55      508.30      7.79 o
  -5   0   3      959.87      919.24     13.12 o
  -4   0   3       36.73       25.61      2.31 o
  -3   0   3      217.59      193.34      3.79 o
  -2   0   3     1291.21     1256.23     12.52 o
  -1   0   3      243.51      290.53      9.14 o
   0   0   3      261.19      292.80      5.16 o
   1   0   3      873.98      813.62      8.69 o
   2   0   3     2700.57     2735.55     44.25 o
   3   0   3     1153.99     1214.27     23.14 o
   4   0   3      499.26      592.24     10.33 o
   5   0   3      494.45      501.13      3.50 o
   6   0   3      543.93      508.22     12.07 o
   7   0   3       78.84       99.60      2.26 o
   8   0   3      100.75      114.19      4.63 o
   9   0   3        6.73        8.89      3.73 o
  -9   1   3      155.48      134.25      6.21 o
  -8   1   3       35.16       38.24      2.47 o
  -7   1   3      414.16      421.27     10.08 o
  -6   1   3        5.90        8.99      2.34 o
  -5   1   3      167.54      175.97      4.29 o
  -4   1   3      271.12      239.43      4.14 o
  -3   1   3      830.01      810.49     17.63 o
  -2   1   3     1416.30     1401.18     10.80 o
  -1   1   3      395.31      391.37      4.71 o
   0   1   3     2063.26     1976.75     59.18 o
   1   1   3     4740.28     4692.18     67.77 o
   2   1   3     2049.73     1982.93     21.59 o
   3   1   3      878.13     1076.21     24.20 o
   4   1   3      775.21      853.20     10.08 o
   5   1   3       80.28       74.99      2.65 o
   6   1   3      697.55      726.72     19.55 o
   7   1   3      208.17      207.51      4.25 o
   8   1   3      270.78      280.49     11.79 o
   9   1   3        9.74       18.55      2.73 o
  -9   2   3      133.36      108.49      7.29 o
  -8   2   3        6.78        9.98      2.20 o
  -7   2   3       47.96       49.34      3.42 o
  -6   2   3       89.43       92.50      2.42 o
  -5   2   3       14.21       18.50      2.03 o
  -4   2   3       71.09       63.29      2.59 o
  -3   2   3      548.73      500.51     16.06 o
  -2   2   3       39.46       30.08      2.44 o
   0   2   3     1054.50     1034.59     19.66 o
   1   2   3       55.88       47.66      3.36 o
   2   2   3      144.52      123.83      3.57 o
   3   2   3     1304.17     1249.19     24.83 o
   4   2   3      189.30      172.51      3.18 o
   5   2   3       31.92       38.16      2.23 o
   6   2   3      720.07      705.60     14.45 o
   7   2   3      166.55      162.54      2.85 o
   8   2   3        1.45        1.47      3.20 o
   9   2   3       25.74       32.60      4.47 o
  -8   3   3       20.21       17.38      2.53 o
  -7   3   3        2.78        5.61      2.28 o
  -6   3   3       69.27       60.52      2.44 o
  -5   3   3       26.93       25.44      2.21 o
  -4   3   3       99.31      103.66      2.20 o
  -3   3   3       69.80       63.04      1.93 o
  -2   3   3     4490.36     4671.47    114.05 o
  -1   3   3      495.61      496.36      4.70 o
   0   3   3        8.41       22.61      2.26 o
   1   3   3       32.01       25.27      3.13 o
   2   3   3     1318.05     1297.13     44.04 o
   3   3   3        3.24        7.03      2.59 o
   4   3   3     1093.50     1141.19     11.78 o
   5   3   3     1176.09     1163.66     22.02 o
   6   3   3       12.20       12.83      2.56 o
   7   3   3      177.20      175.70      4.40 o
   8   3   3       91.79       89.39      4.12 o
   9   3   3      141.09      143.99      4.20 o
  -8   4   3       14.45       23.37      3.40 o
  -7   4   3      139.93      136.73      6.31 o
  -6   4   3      109.46      108.92      2.53 o
  -5   4   3      254.69      268.53     11.33 o
  -4   4   3        0.97        1.83      1.92 o
  -3   4   3      189.84      193.96      4.77 o
  -2   4   3      495.49      496.53     10.66 o
  -1   4   3       23.26       27.22      2.19 o
   0   4   3      797.76      707.64     18.92 o
   1   4   3      125.16       93.21      3.00 o
   2   4   3      707.99      666.15     14.43 o
   3   4   3      314.27      311.28      5.15 o
   4   4   3      281.57      293.50      4.80 o
   5   4   3      273.38      293.09      8.25 o
   6   4   3       89.97       94.67      2.48 o
   7   4   3      183.58      189.65      3.27 o
   8   4   3      486.07      491.44      9.62 o
   9   4   3       56.43       50.98      3.19 o
  -8   5   3       70.14       64.87      2.96 o
  -7   5   3       39.66       38.54      4.53 o
  -6   5   3        8.13       12.86      2.27 o
  -5   5   3      339.58      365.36      3.67 o
  -4   5   3      604.72      577.18     17.93 o
  -3   5   3        0.99        4.80      2.16 o
  -2   5   3      282.35      286.69      2.88 o
  -1   5   3      157.10      136.50      3.07 o
   0   5   3      111.77       84.53      2.76 o
   1   5   3     1326.22     1379.60     22.22 o
   2   5   3      627.23      621.85     13.30 o
   3   5   3      421.06      401.49      8.68 o
   4   5   3       18.67       21.10      2.47 o
   5   5   3       27.47       26.79      2.81 o
   6   5   3      141.70      144.08      2.47 o
   7   5   3       20.23       27.13      2.65 o
   8   5   3      127.51      116.54      9.07 o
   9   5   3       42.61       38.84      4.92 o
  -7   6   3       32.76       36.50      3.96 o
  -6   6   3       42.53       44.81      3.99 o
  -5   6   3       19.34       16.32      2.09 o
  -4   6   3      213.65      227.92      4.93 o
  -3   6   3      749.58      713.62     24.61 o
  -2   6   3       94.97       82.71      2.18 o
  -1   6   3       93.70      101.96      2.84 o
   0   6   3      493.08      502.00      9.51 o
   1   6   3       26.90       24.17      3.97 o
   2   6   3      674.45      643.31     18.00 o
   3   6   3      251.35      251.75      7.27 o
   4   6   3      384.13      396.75      3.85 o
   5   6   3       64.25       61.36      4.42 o
   6   6   3      204.13      201.80      9.81 o
   7   6   3      126.83      117.54      5.92 o
   8   6   3       10.87       13.67      3.50 o
  -7   7   3       25.85       30.34      5.25 o
  -6   7   3       28.86       32.35      2.48 o
  -5   7   3        2.31       10.57      2.54 o
  -4   7   3      224.44      224.40      5.50 o
  -3   7   3      304.17      304.55      8.06 o
  -2   7   3       92.32       91.91      2.19 o
  -1   7   3        1.05        2.99      2.56 o
   0   7   3      273.61      258.09      7.59 o
   1   7   3      143.41      130.74      2.42 o
   2   7   3      132.05      122.20      4.73 o
   3   7   3       19.42       26.14      2.49 o
   4   7   3      835.37      844.79     12.74 o
   5   7   3      564.54      571.87      7.70 o
   6   7   3       55.02       57.92      3.37 o
   7   7   3        0.79        1.93      3.34 o
   8   7   3      101.11       83.79      5.67 o
  -6   8   3       14.51       13.50      4.04 o
  -5   8   3        7.04       12.22      2.17 o
  -4   8   3       18.37       17.65      2.28 o
  -3   8   3      112.34       99.87      4.51 o
  -2   8   3      275.40      289.06      6.98 o
  -1   8   3       43.00       49.80      2.91 o
   0   8   3      239.51      237.35      2.84 o
   1   8   3       34.65       33.22      3.03 o
   2   8   3       30.12       33.06      2.82 o
   3   8   3       42.11       49.11      2.33 o
   4   8   3      581.62      584.77      8.90 o
   5   8   3      434.45      436.10      8.29 o
   6   8   3        4.99        3.48      2.50 o
   7   8   3        1.32        7.73      2.86 o
  -5   9   3       30.58       31.90      2.62 o
  -4   9   3       45.21       53.91      2.76 o
  -3   9   3        2.08        0.64      2.18 o
  -2   9   3      366.51      358.34      6.30 o
  -1   9   3      433.35      408.58     18.89 o
   0   9   3        0.70        0.96      3.44 o
   1   9   3       15.54       15.63      2.56 o
   2   9   3       16.66       25.13      3.32 o
   3   9   3        4.73        2.28      2.49 o
   4   9   3      265.12      261.29      3.60 o
   5   9   3      253.18      240.82      6.41 o
   6   9   3       77.26       78.84      3.52 o
  -4  10   3       90.66       81.80      3.39 o
  -3  10   3      147.84      148.72      6.84 o
  -2  10   3      167.44      150.64      6.07 o
  -1  10   3        4.85        8.58      2.64 o
   0  10   3       95.37      101.26      2.76 o
   1  10   3       91.85       97.17      3.47 o
   2  10   3      100.55      101.29      3.40 o
   3  10   3       54.52       48.29      2.82 o
   4  10   3       34.01       39.49      2.86 o
   5  10   3       20.22       17.95      2.94 o
  -2  11   3       35.77       36.61      5.03 o
  -1  11   3        0.58       -2.22      3.45 o
   0  11   3      253.76      244.92      4.03 o
   1  11   3      129.88      130.90      3.27 o
   2  11   3      120.46      121.34      3.16 o
   3  11   3       10.33       14.18      2.93 o
   4  11   3       43.45       42.15      3.42 o
  -3 -10   4       38.36       33.76      5.41 o
  -2 -10   4      117.85      115.34      5.00 o
  -1 -10   4      230.74      230.72      7.25 o
   0 -10   4        2.44        8.35      8.29 o
   1 -10   4        7.09        8.17     13.35 o
   2 -10   4       29.43       22.79      3.42 o
   3 -10   4      154.62      131.61      4.47 o
  -5  -9   4       36.36       37.08      5.91 o
  -3  -9   4       19.32       26.33      4.84 o
  -2  -9   4      295.59      323.83      6.21 o
  -1  -9   4      590.61      577.68     11.05 o
   0  -9   4       42.56       42.05      6.33 o
   1  -9   4        1.34        0.77      3.62 o
   2  -9   4       16.23       17.49      2.58 o
   3  -9   4      204.45      223.83      8.22 o
   4  -9   4      114.12      126.15     10.45 o
   5  -9   4       68.52       70.08      6.44 o
  -6  -8   4        0.92        1.96      4.10 o
  -5  -8   4       36.79       42.79      4.58 o
  -4  -8   4       12.90       14.89      4.76 o
  -3  -8   4      272.43      274.87     11.62 o
  -2  -8   4        1.13        8.21      4.01 o
  -1  -8   4      159.80      166.92     10.53 o
   0  -8   4       32.13       35.27      3.66 o
   1  -8   4       58.82       63.90      8.69 o
   2  -8   4        7.86       10.77      2.30 o
   3  -8   4       26.61       30.28      2.56 o
   4  -8   4      315.09      304.78      4.62 o
   5  -8   4       43.61       46.07      3.25 o
   6  -8   4       17.35       24.70      4.36 o
  -7  -7   4        7.43        7.89      4.19 o
  -6  -7   4       70.72       69.57      4.56 o
  -5  -7   4      240.43      255.23      7.02 o
  -4  -7   4       70.95       65.15      4.88 o
  -3  -7   4      489.04      475.64      7.14 o
  -2  -7   4      535.30      524.61      8.63 o
  -1  -7   4      264.16      274.07     11.10 o
   0  -7   4       50.52       44.70      3.06 o
   1  -7   4      148.64      162.35      5.29 o
   2  -7   4       14.73       17.78      2.77 o
   3  -7   4       48.31       43.99      3.59 o
   4  -7   4       40.12       42.72      4.93 o
   5  -7   4      195.59      202.47      4.14 o
   6  -7   4      101.87      101.89      4.50 o
  -7  -6   4       39.12       41.59      4.11 o
  -6  -6   4        6.41       10.87      3.66 o
  -5  -6   4       50.98       44.23      3.82 o
  -4  -6   4       39.07       38.75      3.62 o
  -3  -6   4      485.39      512.00      9.00 o
  -2  -6   4      940.11      918.34     13.31 o
  -1  -6   4        5.44       14.19      3.50 o
   0  -6   4     1153.24     1136.81      6.35 o
   1  -6   4     1842.47     1817.06     36.08 o
   2  -6   4       34.89       38.28      2.95 o
   3  -6   4      182.64      173.06      3.89 o
   4  -6   4       24.07       20.90      2.55 o
   5  -6   4      314.53      312.82      5.91 o
   6  -6   4      243.39      249.76      4.55 o
   7  -6   4       58.52       60.83      6.02 o
  -8  -5   4        5.57        9.12      3.34 o
  -7  -5   4      125.01      114.28      3.65 o
  -6  -5   4      103.55      108.42      6.44 o
  -5  -5   4      119.03      122.26      5.24 o
  -4  -5   4       71.39       86.91      4.20 o
  -3  -5   4       79.65       65.12     46.78 o
  -2  -5   4       63.72       56.36      3.09 o
  -1  -5   4     1675.84     1705.98     32.51 o
   0  -5   4      226.70      237.03      4.39 o
   1  -5   4      284.58      300.43      5.94 o
   2  -5   4      245.73      230.47      2.96 o
   3  -5   4      299.36      289.32      2.91 o
   4  -5   4       68.22       70.13      2.37 o
   5  -5   4      245.27      246.81      7.38 o
   6  -5   4      986.49     1003.40     14.96 o
   7  -5   4        8.49       12.11      3.91 o
   8  -5   4        0.49       -1.84      5.05 o
  -8  -4   4       52.57       56.69      7.25 o
  -7  -4   4       20.51       23.43      4.14 o
  -6  -4   4      353.18      359.31     31.93 o
  -5  -4   4      213.12      219.59      6.62 o
  -4  -4   4       18.18       18.91      3.85 o
  -3  -4   4      791.43      793.13      6.96 o
  -2  -4   4      359.79      378.17      9.75 o
  -1  -4   4      597.28      590.74     12.02 o
   0  -4   4       12.63       16.63      2.98 o
   1  -4   4       13.99       14.21      2.78 o
   2  -4   4        5.94        2.34      1.97 o
   3  -4   4      114.91      111.16      2.50 o
   4  -4   4      549.65      549.32      6.87 o
   5  -4   4      899.53      900.19      9.57 o
   6  -4   4        1.41        4.07      3.69 o
   7  -4   4       27.68       35.93      3.47 o
   8  -4   4       21.33       20.33      5.98 o
  -8  -3   4        8.24       12.81      3.17 o
  -7  -3   4      416.32      414.32     18.81 o
  -6  -3   4      436.49      433.81     32.51 o
  -5  -3   4      134.69      121.61      8.17 o
  -4  -3   4       53.54       57.90      3.02 o
  -3  -3   4      317.43      324.69     17.38 o
  -2  -3   4      407.52      348.78     62.90 o
  -1  -3   4      190.99      167.93      4.41 o
   0  -3   4      496.06      448.40      5.69 o
   1  -3   4      373.96      359.24      6.18 o
   2  -3   4     2535.49     2818.53     49.86 o
   3  -3   4      154.29      154.72      2.62 o
   4  -3   4       61.48       61.58      3.11 o
   5  -3   4       39.63       42.99      1.94 o
   6  -3   4        5.84       10.80      2.15 o
   7  -3   4      123.43      133.21      5.16 o
   8  -3   4       95.65      101.19      4.10 o
   9  -3   4       22.69       30.58      3.13 o
  -9  -2   4       52.33       56.07      8.05 o
  -8  -2   4       19.52       19.75      3.19 o
  -7  -2   4      316.87      326.87      6.96 o
  -6  -2   4      397.07      408.05     26.24 o
  -5  -2   4      956.60     1005.66     37.05 o
  -4  -2   4      580.84      540.05     16.80 o
  -3  -2   4       19.03       23.24      2.92 o
  -2  -2   4      264.84      237.11      5.28 o
  -1  -2   4      820.43      957.85      7.41 o
   0  -2   4      353.44      262.36      4.16 o
   1  -2   4     6780.72     7066.80    128.08 o
   2  -2   4     1214.14     1328.32     38.78 o
   3  -2   4      583.83      615.70      6.28 o
   4  -2   4      431.41      411.50     14.58 o
   5  -2   4       41.89       35.92      2.04 o
   6  -2   4      122.13      126.02      4.93 o
   7  -2   4        1.54        7.48      3.06 o
   8  -2   4      157.78      152.99      6.39 o
   9  -2   4        9.99        8.77      2.42 o
  -9  -1   4        5.75        9.03      3.22 o
  -8  -1   4        8.52       20.75      4.97 o
  -7  -1   4       13.40       13.01      2.88 o
  -6  -1   4      170.16      169.82      2.80 o
  -5  -1   4      377.34      350.56      3.95 o
  -4  -1   4     2239.91     2260.42     29.50 o
  -3  -1   4     1897.46     1970.50     38.60 o
  -2  -1   4      628.03      619.65      7.27 o
  -1  -1   4      720.29      711.80      9.88 o
   0  -1   4      365.21      390.48     63.49 o
   1  -1   4       11.69       31.04      3.00 o
   2  -1   4     2304.16     2224.36     38.01 o
   3  -1   4      994.06      944.70     23.14 o
   4  -1   4      155.05      152.43      6.00 o
   5  -1   4       99.20       94.23      3.27 o
   6  -1   4     1074.86     1042.28     21.79 o
   7  -1   4      256.71      250.95      2.79 o
   8  -1   4       14.32       21.21      2.66 o
   9  -1   4        6.11       16.42      2.53 o
  -9   0   4      212.06      205.92     36.34 o
  -8   0   4      161.84      169.60      3.68 o
  -7   0   4      331.60      338.64      7.01 o
  -6   0   4       15.15       21.90      2.61 o
  -5   0   4       29.23       32.69      2.05 o
  -4   0   4      625.72      656.89     13.73 o
  -3   0   4     2035.60     1981.42     17.36 o
  -2   0   4       13.78       10.23      2.33 o
  -1   0   4      985.76     1077.58     14.22 o
   0   0   4      656.12      665.49     14.18 o
   1   0   4     1043.43     1114.45     25.93 o
   2   0   4     1166.35     1063.87     14.41 o
   3   0   4      292.43      270.21      6.72 o
   4   0   4     1760.26     1750.20      9.21 o
   5   0   4       99.90       95.94      4.93 o
   6   0   4       54.40       46.31      3.27 o
   7   0   4       24.34       36.33      5.32 o
   8   0   4       70.81       79.82      3.65 o
   9   0   4       36.38       40.49      3.97 o
  -9   1   4        0.88       -0.20      4.08 o
  -8   1   4        5.16        9.27      2.45 o
  -7   1   4      443.69      457.91      7.51 o
  -6   1   4      269.70      283.61      3.11 o
  -5   1   4      187.61      185.40      2.88 o
  -4   1   4     1076.45     1135.31     10.41 o
  -3   1   4      748.21      737.75     18.80 o
  -2   1   4        2.85        9.71      2.56 o
  -1   1   4     2198.19     2357.21     54.96 o
   0   1   4     4442.41     4293.26    169.11 o
   1   1   4     2894.39     3066.48     82.50 o
   2   1   4      715.97      746.91     14.83 o
   3   1   4     2000.15     1908.50     60.04 o
   4   1   4     2804.39     2837.63     63.17 o
   5   1   4      354.26      353.56      7.52 o
   6   1   4       45.02       39.82      2.57 o
   7   1   4        7.63       13.18      2.27 o
   8   1   4      160.93      163.21      5.10 o
   9   1   4        9.69        9.10      2.89 o
  -9   2   4        8.10        5.69      2.74 o
  -8   2   4       94.68       93.60      2.69 o
  -7   2   4      100.64      105.83      2.52 o
  -6   2   4       57.57       64.89      3.95 o
  -5   2   4      280.81      282.75      9.61 o
  -4   2   4       89.86      100.11      2.66 o
  -3   2   4      120.93      115.36      5.28 o
  -2   2   4     4506.06     4460.81     50.92 o
  -1   2   4     7451.07     7754.26     84.14 o
   0   2   4      233.90      205.03      3.74 o
   1   2   4      148.48      179.36      8.81 o
   2   2   4      307.91      414.02      4.04 o
   3   2   4       17.72       15.38      2.40 o
   4   2   4     2192.39     2360.05     53.10 o
   5   2   4      240.48      223.95      3.32 o
   6   2   4        7.63        5.92      2.56 o
   7   2   4        9.82       10.55      3.81 o
   8   2   4      434.02      432.17      7.61 o
   9   2   4       12.88       12.08      2.82 o
  -8   3   4      189.90      178.23      4.52 o
  -7   3   4      373.82      366.48      9.26 o
  -6   3   4      108.69      113.79      4.55 o
  -5   3   4      574.45      602.62     12.03 o
  -4   3   4       43.66       41.70      1.95 o
  -3   3   4      196.80      200.29     10.11 o
  -2   3   4     1690.61     1759.44     37.29 o
  -1   3   4     2782.34     2884.45     35.00 o
   0   3   4     2343.48     2273.53     43.53 o
   1   3   4     2642.57     2589.45     67.25 o
   2   3   4     1200.94     1108.44     23.53 o
   3   3   4       21.16       19.38      2.03 o
   4   3   4      125.84      106.34      2.52 o
   5   3   4      209.17      209.46      2.91 o
   6   3   4      159.32      161.55      9.82 o
   7   3   4       26.61       32.50      6.92 o
   8   3   4       32.57       31.01      2.20 o
   9   3   4      177.68      171.79      6.38 o
  -8   4   4      109.01      105.26      4.27 o
  -7   4   4      114.03      109.03      5.95 o
  -6   4   4      112.80      106.83      4.93 o
  -5   4   4      111.59      100.81      3.88 o
  -4   4   4      224.37      234.07      5.94 o
  -3   4   4       22.56       19.81      2.26 o
  -2   4   4      333.08      402.40     11.68 o
  -1   4   4      168.24      200.09      7.49 o
   0   4   4     4177.28     4202.66    148.35 o
   1   4   4      201.34      202.36      4.68 o
   2   4   4      293.28      278.59      5.51 o
   3   4   4       25.54       21.87      2.28 o
   4   4   4     2389.36     2469.30     43.04 o
   5   4   4        1.07        3.95      2.97 o
   6   4   4       97.48      112.01      2.73 o
   7   4   4      238.36      238.33      3.98 o
   8   4   4       66.14       70.97      2.59 o
   9   4   4       70.51       73.97      2.87 o
  -8   5   4       67.49       62.74      3.16 o
  -7   5   4       17.29       24.56      3.06 o
  -6   5   4       23.52       29.41      2.77 o
  -5   5   4      146.39      148.71      6.17 o
  -4   5   4      210.24      192.99      6.87 o
  -3   5   4      182.79      171.07      4.12 o
  -2   5   4      169.16      169.29      4.29 o
  -1   5   4       93.20       98.22      2.43 o
   0   5   4      719.29      737.67     26.09 o
   1   5   4      403.00      409.63      8.60 o
   2   5   4      270.35      261.59      4.30 o
   3   5   4       91.27       84.81      2.65 o
   4   5   4      529.40      547.99      5.53 o
   5   5   4       16.06       18.82      2.47 o
   6   5   4      728.29      792.24     15.05 o
   7   5   4      176.22      182.57      5.00 o
   8   5   4       57.06       64.11      4.20 o
   9   5   4        7.16        6.24      3.69 o
  -7   6   4        8.67        9.00      3.16 o
  -6   6   4      208.82      208.17      7.49 o
  -5   6   4      162.23      158.25      3.55 o
  -4   6   4        0.75        8.41      3.24 o
  -3   6   4        0.88        5.26      1.80 o
  -2   6   4      431.65      412.54     11.88 o
  -1   6   4       15.07       19.22      2.23 o
   0   6   4     1069.34     1132.14     16.97 o
   1   6   4     2311.20     2331.33     29.83 o
   2   6   4      553.68      521.86     13.90 o
   3   6   4       31.32       36.66      2.79 o
   4   6   4       21.08       23.53      2.88 o
   5   6   4      185.61      191.58      4.64 o
   6   6   4       43.48       42.17      2.62 o
   7   6   4        2.72       13.57      4.10 o
   8   6   4       39.49       36.32      6.56 o
  -7   7   4        3.55       12.38      3.47 o
  -6   7   4      159.94      162.97      5.46 o
  -5   7   4       46.15       47.60      5.01 o
  -4   7   4      612.41      614.77     13.67 o
  -3   7   4        4.21        7.60      1.99 o
  -2   7   4       20.21       22.57      2.69 o
  -1   7   4      292.13      273.64     10.20 o
   0   7   4       12.17       13.94      2.05 o
   1   7   4        2.94        4.90      2.24 o
   2   7   4      783.57      839.13     12.84 o
   3   7   4     1026.31     1054.56     41.51 o
   4   7   4      512.26      493.15     10.49 o
   5   7   4       17.58       21.51      2.97 o
   6   7   4      180.42      191.16      3.79 o
   7   7   4        4.64       -3.41      3.41 o
   8   7   4        0.57        2.92      4.00 o
  -6   8   4       34.60       32.85      3.04 o
  -5   8   4       56.67       56.75      2.89 o
  -4   8   4        0.72       -1.10      4.70 o
  -3   8   4        1.17        3.85      2.27 o
  -2   8   4      258.61      269.04      3.08 o
  -1   8   4      482.40      447.91     21.04 o
   0   8   4       15.18       13.05      3.06 o
   1   8   4        0.95        9.48      2.47 o
   2   8   4      276.12      286.65     11.03 o
   3   8   4      121.52      130.92      4.03 o
   4   8   4        7.33        7.58      2.14 o
   5   8   4       29.41       33.21      2.67 o
   6   8   4       68.58       63.20      4.27 o
   7   8   4      317.99      299.20      8.28 o
  -5   9   4        7.45       17.31      3.26 o
  -4   9   4        2.89        6.73      3.02 o
  -3   9   4       17.34       17.90      2.43 o
  -2   9   4        4.21        9.83      3.75 o
  -1   9   4      100.80       99.42      5.70 o
   0   9   4      295.77      300.52      7.52 o
   1   9   4      251.47      250.10      5.72 o
   2   9   4       19.71       25.31      2.53 o
   3   9   4        9.89       13.08      3.79 o
   4   9   4        1.28        7.13      2.60 o
   5   9   4       23.53       25.28      3.94 o
   6   9   4       51.29       39.55      3.40 o
  -4  10   4       66.85       69.24      3.07 o
  -3  10   4       12.78       14.43      2.47 o
  -2  10   4      459.83      443.39      6.25 o
  -1  10   4       38.45       57.44      2.51 o
   0  10   4        2.51        7.97      5.33 o
   1  10   4        1.56        3.03      2.37 o
   2  10   4       25.18       21.94      2.43 o
   3  10   4      203.22      194.20      6.11 o
   4  10   4      101.11       97.83      3.05 o
   5  10   4       47.03       43.81      4.53 o
  -2  11   4       79.94       79.85      7.62 o
  -1  11   4      103.46      114.24      6.41 o
   0  11   4       15.46       25.97      4.21 o
   1  11   4       12.61       13.42      3.60 o
   2  11   4      130.54      133.07      3.52 o
   3  11   4       15.28       20.83      2.92 o
   4  11   4        0.59        9.50      2.92 o
  -3 -10   5      236.57      228.82      7.25 o
  -2 -10   5       12.97       12.70      5.21 o
  -1 -10   5       33.16       30.15      5.87 o
   0 -10   5       12.08       11.42      3.98 o
   1 -10   5       22.82       27.30      7.88 o
   2 -10   5      137.95      142.68      6.16 o
  -3  -9   5       60.23       57.09      5.65 o
  -2  -9   5       69.44       75.65      4.31 o
  -1  -9   5       69.99       70.40      4.15 o
   0  -9   5      525.19      522.92     10.53 o
   1  -9   5      489.61      499.48      6.10 o
   2  -9   5        4.03       13.01      5.47 o
   3  -9   5        1.36        6.92      2.84 o
   4  -9   5       23.69       24.09      2.68 o
  -6  -8   5        5.42        8.95      4.72 o
  -5  -8   5      142.79      128.73      8.69 o
  -4  -8   5      100.69       90.10      8.34 o
  -3  -8   5        0.94        1.73      5.29 o
  -2  -8   5       29.73       35.05      3.95 o
  -1  -8   5      116.60      125.31      4.26 o
   0  -8   5        1.22        9.28      3.61 o
   1  -8   5      146.25      151.06     12.77 o
   2  -8   5      421.87      437.33      4.80 o
   3  -8   5      121.40      111.07      2.84 o
   4  -8   5      149.56      140.82      4.00 o
   5  -8   5       57.27       59.89      3.00 o
  -6  -7   5       23.87       27.64      4.15 o
  -5  -7   5      292.24      276.29      7.59 o
  -4  -7   5      357.33      336.42      6.63 o
  -3  -7   5      450.01      473.31     13.23 o
  -2  -7   5       13.79       18.41      3.66 o
  -1  -7   5       58.07       55.94      3.85 o
   0  -7   5       74.24       87.90      3.78 o
   1  -7   5       67.90       66.75      4.83 o
   2  -7   5       31.80       34.06      2.34 o
   3  -7   5      150.14      148.43      5.36 o
   4  -7   5      144.54      138.32      2.74 o
   5  -7   5        1.80        7.06      2.67 o
   6  -7   5      155.65      139.32      8.01 o
  -7  -6   5       73.25       66.44      6.44 o
  -6  -6   5        6.28       10.32      3.74 o
  -5  -6   5       45.77       42.34      4.11 o
  -4  -6   5      336.43      314.66      6.62 o
  -3  -6   5      326.27      339.30      6.18 o
  -2  -6   5      176.82      186.46      4.68 o
  -1  -6   5       14.20       14.93      3.46 o
   0  -6   5     1438.56     1430.85      8.63 o
   1  -6   5      217.97      246.20      8.34 o
   2  -6   5      300.41      300.60      6.26 o
   3  -6   5       56.76       62.29      2.52 o
   4  -6   5       14.14       17.18      2.20 o
   5  -6   5       54.15       55.84      3.31 o
   6  -6   5        2.99        5.63      2.60 o
   7  -6   5      148.41      137.49      6.44 o
  -8  -5   5      141.95      127.02      6.96 o
  -7  -5   5       72.26       73.06      3.46 o
  -6  -5   5       21.09       28.14      3.78 o
  -5  -5   5      174.53      171.19      4.31 o
  -4  -5   5        1.09        6.74      3.65 o
  -3  -5   5       67.07       79.24      4.60 o
  -2  -5   5      206.34      213.23      4.76 o
  -1  -5   5      624.00      601.08      6.10 o
   0  -5   5     1731.32     1768.04     12.20 o
   1  -5   5       41.83       48.18      5.98 o
   2  -5   5      206.50      210.20      3.29 o
   3  -5   5      759.89      768.01     16.63 o
   4  -5   5      377.88      391.43      6.89 o
   5  -5   5       95.97       93.82      3.00 o
   6  -5   5       69.23       71.40      2.43 o
   7  -5   5       89.10       97.59      4.90 o
   8  -5   5      208.87      188.97      9.97 o
  -8  -4   5      160.67      148.43     22.96 o
  -7  -4   5       30.44       35.68     11.33 o
  -6  -4   5        0.96       -2.05      3.61 o
  -5  -4   5       23.96       28.28      3.58 o
  -4  -4   5      159.53      171.33      8.92 o
  -3  -4   5       74.20       73.61      5.24 o
  -2  -4   5     1686.62     1768.23     13.27 o
  -1  -4   5     1410.74     1444.79     26.75 o
   0  -4   5        1.36        6.30      2.75 o
   1  -4   5      254.59      217.98      6.63 o
   2  -4   5       31.52       18.71      2.70 o
   3  -4   5       19.89       23.92      2.20 o
   4  -4   5       75.18       71.70      2.41 o
   5  -4   5      969.85      954.81     17.34 o
   6  -4   5      419.68      431.04      9.01 o
   7  -4   5       42.28       46.98      2.69 o
   8  -4   5      182.19      183.44      9.20 o
  -8  -3   5       89.02       93.11      4.83 o
  -7  -3   5       56.30       68.13     13.98 o
  -6  -3   5       80.51       81.65      6.44 o
  -5  -3   5        2.46        3.92      3.46 o
  -4  -3   5      272.99      255.87      7.88 o
  -3  -3   5       14.88        6.33      3.38 o
  -2  -3   5        1.40        1.29      2.54 o
  -1  -3   5     1407.33     1508.71     30.81 o
   0  -3   5     4934.46     5340.42     53.34 o
   1  -3   5       11.51       31.99      2.58 o
   2  -3   5        2.21        2.31      2.20 o
   3  -3   5        3.21        6.11      1.92 o
   4  -3   5     1280.04     1250.58     49.20 o
   5  -3   5       42.74       45.53      3.57 o
   6  -3   5       38.41       39.05      2.30 o
   7  -3   5      164.19      173.19      3.85 o
   8  -3   5       98.63       90.13      2.76 o
  -8  -2   5      243.58      254.40      6.27 o
  -7  -2   5      212.66      219.53     10.41 o
  -6  -2   5      173.65      176.87     16.86 o
  -5  -2   5      434.53      427.32      4.47 o
  -4  -2   5      726.33      763.22      5.86 o
  -3  -2   5       23.25       35.27      3.04 o
  -2  -2   5       93.53       79.51      3.57 o
  -1  -2   5      242.77      248.53      4.16 o
   0  -2   5      487.41      428.90     13.98 o
   1  -2   5        2.77        4.34      2.64 o
   2  -2   5     3114.34     3202.43     41.37 o
   3  -2   5      903.22      884.85     15.60 o
   4  -2   5      186.37      208.45      4.37 o
   5  -2   5        2.93        8.76      2.36 o
   6  -2   5      141.14      149.10      2.52 o
   7  -2   5        6.00        2.87      5.03 o
   8  -2   5        9.83       10.29      3.22 o
   9  -2   5       12.06       11.06      2.34 o
  -8  -1   5        4.21        0.09      3.76 o
  -7  -1   5      136.87      133.17      3.14 o
  -6  -1   5      156.48      155.99      2.85 o
  -5  -1   5      262.76      255.90      6.15 o
  -4  -1   5       99.21       79.27      2.82 o
  -3  -1   5     1012.77     1033.85     17.08 o
  -2  -1   5     3474.13     3538.45     49.35 o
  -1  -1   5      954.20     1100.76     18.12 o
   0  -1   5     1376.69     1388.69     24.81 o
   1  -1   5     1181.93     1213.78     28.68 o
   2  -1   5       75.30       58.68      2.63 o
   3  -1   5      435.39      431.95      8.79 o
   4  -1   5      538.40      525.59      9.83 o
   5  -1   5      238.87      230.20      6.49 o
   6  -1   5      124.54      118.83      3.94 o
   7  -1   5      228.09      207.12      7.16 o
   8  -1   5      123.46      135.54      5.78 o
   9  -1   5       10.45       15.45      2.95 o
  -9   0   5        4.98        8.45      4.07 o
  -8   0   5      174.12      166.68     44.28 o
  -7   0   5       15.06       22.23      2.88 o
  -6   0   5       37.11       39.05      2.56 o
  -5   0   5        0.89        0.07      3.02 o
  -4   0   5      491.28      436.65     22.88 o
  -3   0   5      212.12      209.46      3.27 o
  -2   0   5     1298.02     1283.19     13.50 o
  -1   0   5      717.92      716.44     25.99 o
   0   0   5      148.81      129.02      3.35 o
   1   0   5      827.55      788.07     14.00 o
   2   0   5     1616.45     1631.52     29.58 o
   3   0   5      347.21      353.96      4.38 o
   4   0   5      255.52      220.41      6.48 o
   5   0   5       84.57       87.62      2.87 o
   6   0   5      441.10      430.08      2.96 o
   7   0   5       13.07       17.35      2.06 o
   8   0   5       62.66       63.13      2.30 o
   9   0   5      109.61      101.95      5.58 o
  -9   1   5       32.42       35.33      5.98 o
  -8   1   5        0.68        3.99      2.65 o
  -7   1   5        0.58        6.05      2.26 o
  -6   1   5      511.50      514.43      7.72 o
  -5   1   5        8.19        7.24      2.09 o
  -4   1   5      352.03      327.45      7.74 o
  -3   1   5      152.18      143.97      2.72 o
  -2   1   5      961.42      981.46     17.77 o
  -1   1   5      246.17      181.15      3.89 o
   0   1   5        2.65       14.94      2.73 o
   1   1   5     2118.66     2133.01     39.61 o
   2   1   5     2181.78     2303.84     35.13 o
   3   1   5      562.76      514.07     17.08 o
   4   1   5      415.76      370.77      6.41 o
   5   1   5      636.82      650.86      6.20 o
   6   1   5      750.67      806.16     21.58 o
   7   1   5       48.94       62.23      2.15 o
   8   1   5       26.32       21.22      2.37 o
   9   1   5        3.95        1.83      4.65 o
  -8   2   5       31.81       41.64      3.11 o
  -7   2   5       42.83       44.24      2.37 o
  -6   2   5       40.24       40.76      2.75 o
  -5   2   5      540.93      560.55      7.03 o
  -4   2   5      256.20      242.65      3.39 o
  -3   2   5      399.21      412.93      3.52 o
  -2   2   5      254.85      237.84      4.64 o
  -1   2   5     2964.83     3081.15     65.42 o
   0   2   5     1237.61     1148.66     44.33 o
   1   2   5      307.34      373.84     12.19 o
   2   2   5       10.07        3.73      2.56 o
   3   2   5     1032.01     1283.48     38.78 o
   4   2   5      117.34      114.52      2.38 o
   5   2   5     2050.72     2135.69     50.58 o
   6   2   5      908.39      984.08     23.76 o
   7   2   5      104.56      110.37      2.68 o
   8   2   5       19.00       17.71      3.14 o
   9   2   5        2.25        1.41      3.80 o
  -8   3   5       84.55       82.72      2.98 o
  -7   3   5        0.47        1.78      5.35 o
  -6   3   5      736.02      743.05     16.94 o
  -5   3   5      108.17      117.76      2.86 o
  -4   3   5       24.02       24.38      2.66 o
  -3   3   5       16.00       15.45      2.20 o
  -2   3   5     2452.97     2508.47     55.38 o
  -1   3   5     1091.34     1123.95     36.26 o
   0   3   5     1603.78     1515.17     58.73 o
   1   3   5     1333.85     1300.81     16.24 o
   2   3   5      558.22      597.07      3.58 o
   3   3   5      925.20      979.68     19.01 o
   4   3   5      311.22      285.49      4.63 o
   5   3   5      214.49      216.34      2.93 o
   6   3   5       76.92       73.26      4.60 o
   7   3   5      244.98      250.84      5.75 o
   8   3   5        0.71       -4.30      4.83 o
   9   3   5        0.56        2.87      2.72 o
  -8   4   5        1.84        2.43      3.06 o
  -7   4   5        4.63       10.08      2.66 o
  -6   4   5        0.59        7.58      4.95 o
  -5   4   5      127.03      129.10      2.76 o
  -4   4   5      596.32      569.15     13.72 o
  -3   4   5        1.80        6.13      2.34 o
  -2   4   5      597.75      641.59     11.69 o
  -1   4   5        8.90        7.05      2.47 o
   0   4   5       32.90       56.69      2.46 o
   1   4   5      627.91      632.08     18.19 o
   2   4   5     2361.45     2378.52     46.01 o
   3   4   5      547.71      553.94      3.66 o
   4   4   5      348.90      337.41      7.86 o
   5   4   5      165.70      163.36      4.56 o
   6   4   5      298.77      307.63      3.18 o
   7   4   5       84.29       91.81      3.85 o
   8   4   5       32.61       39.46      2.75 o
   9   4   5      104.87      101.09      2.92 o
  -8   5   5       99.64       96.79      3.03 o
  -7   5   5        9.91       16.01      2.70 o
  -6   5   5       73.72       77.22      5.20 o
  -5   5   5      181.08      194.20      5.19 o
  -4   5   5       15.43       14.41      1.84 o
  -3   5   5      254.04      246.91      9.09 o
  -2   5   5        5.34        2.05      2.10 o
  -1   5   5      132.51       92.40      4.15 o
   0   5   5       65.59       90.42      2.97 o
   1   5   5      859.40      840.52      8.95 o
   2   5   5     1114.71     1128.90     27.82 o
   3   5   5      368.39      382.92     10.66 o
   4   5   5       52.21       57.00      2.81 o
   5   5   5       85.78       85.94      3.82 o
   6   5   5      290.89      316.85      5.31 o
   7   5   5      528.93      508.97     12.51 o
   8   5   5      376.94      363.82      4.85 o
   9   5   5       67.67       67.32      6.44 o
  -7   6   5       70.69       73.29      4.33 o
  -6   6   5       21.66       21.00      3.09 o
  -5   6   5       45.83       49.48      2.64 o
  -4   6   5       86.69       83.22      7.08 o
  -3   6   5      371.51      343.00     13.59 o
  -2   6   5       20.82       19.01      2.43 o
  -1   6   5        1.03        2.74      2.18 o
   0   6   5      514.71      525.86     16.91 o
   1   6   5      433.64      463.25      5.47 o
   2   6   5      501.81      515.75      8.75 o
   3   6   5      313.53      327.55      9.35 o
   4   6   5      156.32      162.79      4.09 o
   5   6   5      202.16      222.50     10.48 o
   6   6   5       33.78       31.84      3.35 o
   7   6   5      102.08      105.36      4.95 o
   8   6   5       63.12       50.70      3.60 o
  -7   7   5       47.27       46.51      3.69 o
  -6   7   5       11.67       22.88      5.23 o
  -5   7   5        0.53       -0.77      2.38 o
  -4   7   5      221.26      225.17      9.53 o
  -3   7   5      562.83      510.02      4.92 o
  -2   7   5       71.45       75.33      3.21 o
  -1   7   5       10.26       17.81      1.87 o
   0   7   5      228.88      227.28      2.63 o
   1   7   5       82.09       66.79      3.03 o
   2   7   5       49.51       49.92      2.89 o
   3   7   5      631.69      639.46     20.61 o
   4   7   5      627.42      614.86     17.72 o
   5   7   5      130.23      136.62      4.05 o
   6   7   5       18.44       21.22      2.40 o
   7   7   5        3.61       15.70      7.84 o
   8   7   5        0.75        0.78      3.12 o
  -6   8   5       23.41       26.05      2.78 o
  -5   8   5      152.42      139.57      2.42 o
  -4   8   5      180.31      167.12      4.48 o
  -3   8   5        9.66       10.58      2.18 o
  -2   8   5       37.59       43.55      2.75 o
  -1   8   5      212.89      223.12      6.10 o
   0   8   5        8.49       11.12      2.01 o
   1   8   5      341.00      317.88     21.09 o
   2   8   5       56.95       59.58      2.01 o
   3   8   5       80.87       79.51      3.11 o
   4   8   5      547.49      564.18     11.06 o
   5   8   5      703.28      726.61     13.07 o
   6   8   5        1.77        3.27      2.69 o
   7   8   5       94.23       83.58      3.16 o
  -5   9   5       25.12       32.02      4.31 o
  -4   9   5       29.99       33.90      3.34 o
  -3   9   5      103.65       99.10      5.43 o
  -2   9   5        0.54        2.27      2.27 o
  -1   9   5        8.42       17.79      3.91 o
   0   9   5        4.34        9.01      2.38 o
   1   9   5      196.44      185.58      5.30 o
   2   9   5       48.97       56.26      3.59 o
   3   9   5      101.07      101.26      4.07 o
   4   9   5      402.20      395.65      9.14 o
   5   9   5       50.35       57.92      2.83 o
   6   9   5       52.89       57.60      2.96 o
  -4  10   5       44.57       45.28      5.76 o
  -3  10   5       21.23       28.23      4.01 o
  -2  10   5       18.87       25.16      3.40 o
  -1  10   5       71.36       68.25      2.79 o
   0  10   5       68.13       70.16      2.58 o
   1  10   5        3.07        4.89      2.49 o
   2  10   5       14.05       17.51      2.34 o
   3  10   5      132.85      118.04      2.95 o
   4  10   5        5.10       11.50      2.69 o
   5  10   5       45.30       41.25      3.97 o
  -2  11   5      184.53      171.04      7.79 o
  -1  11   5        5.41       18.21      2.52 o
   0  11   5       72.57       76.10      5.71 o
   1  11   5      101.23      116.35      3.65 o
   2  11   5       45.10       43.30      3.56 o
   3  11   5       14.74       15.48      4.78 o
   4  11   5        0.51       -0.88      2.93 o
  -2 -10   6       15.30       17.43      4.31 o
  -1 -10   6      138.94      145.80      6.90 o
   0 -10   6      141.28      122.13     12.89 o
   1 -10   6        3.57       -1.50      4.83 o
   2 -10   6       19.98       19.75      4.03 o
  -3  -9   6        0.82        2.43      5.82 o
  -2  -9   6       17.01       17.56      5.98 o
  -1  -9   6      163.01      170.06      5.87 o
   0  -9   6       27.17       26.48      3.95 o
   1  -9   6        2.39        2.97      3.15 o
   2  -9   6      449.13      487.40      6.10 o
   3  -9   6      103.44      108.80     24.05 o
   4  -9   6       58.51       70.72      8.79 o
  -5  -8   6        4.65        9.90      5.86 o
  -3  -8   6      165.43      166.50      7.65 o
  -2  -8   6      346.32      358.45      7.94 o
  -1  -8   6       27.29       32.52      3.91 o
   0  -8   6      175.31      198.16     10.99 o
   1  -8   6        2.95        0.85      2.94 o
   2  -8   6      182.82      193.58     17.03 o
   3  -8   6      240.89      243.84      7.59 o
   4  -8   6      134.07      131.54      6.30 o
   5  -8   6        5.14        7.95      3.27 o
  -6  -7   6        7.60       12.46      4.37 o
  -5  -7   6       16.30       21.52      7.02 o
  -4  -7   6       76.77       77.85      6.10 o
  -3  -7   6      219.05      224.27     12.37 o
  -2  -7   6      315.98      314.63     13.18 o
  -1  -7   6        1.52       -0.82      3.87 o
   0  -7   6       29.11       20.85      3.62 o
   1  -7   6      297.61      324.58     11.74 o
   2  -7   6       73.58       77.05      4.20 o
   3  -7   6      110.56      100.01      3.09 o
   4  -7   6      403.80      390.55      6.79 o
   5  -7   6       47.06       49.39      5.26 o
   6  -7   6       72.46       59.87      5.30 o
  -7  -6   6       14.95        9.97      4.27 o
  -6  -6   6      247.59      264.85     11.51 o
  -5  -6   6       12.82       17.94      3.70 o
  -4  -6   6      622.55      613.14     12.77 o
  -3  -6   6      374.80      339.98      8.83 o
  -2  -6   6      564.32      559.16     14.67 o
  -1  -6   6       52.09       34.15      3.66 o
   0  -6   6       41.34       34.85      3.61 o
   1  -6   6        2.84        8.36      2.72 o
   2  -6   6      341.52      309.06      5.78 o
   3  -6   6      273.47      275.30      5.81 o
   4  -6   6       95.59       94.80      2.46 o
   5  -6   6       64.51       67.55      4.30 o
   6  -6   6      135.86      123.37      5.03 o
   7  -6   6        1.77        6.44      7.06 o
  -7  -5   6        1.30       14.90      3.98 o
  -6  -5   6       20.76       20.92      3.78 o
  -5  -5   6      314.90      296.93      5.21 o
  -4  -5   6      196.03      203.67      8.17 o
  -3  -5   6      313.30      326.39      8.34 o
  -2  -5   6      437.90      480.02      8.75 o
  -1  -5   6      370.18      377.95      5.25 o
   0  -5   6      980.88      950.92      9.55 o
   1  -5   6       15.80       12.84      3.38 o
   2  -5   6      435.38      437.43      7.86 o
   3  -5   6      173.08      163.17      2.69 o
   4  -5   6      166.62      168.09      3.75 o
   5  -5   6      522.12      530.73     10.68 o
   6  -5   6      136.03      136.08      5.51 o
   7  -5   6       51.05       59.40      2.61 o
  -8  -4   6        6.58        7.31      4.22 o
  -7  -4   6      233.81      223.50      8.92 o
  -6  -4   6      932.64      971.72      6.51 o
  -5  -4   6        1.04        0.75      3.58 o
  -4  -4   6      147.95      145.74      4.15 o
  -3  -4   6        7.73        0.40      3.39 o
  -2  -4   6      316.80      315.99      4.92 o
  -1  -4   6     1189.64     1228.01     20.54 o
   0  -4   6     2029.64     2117.56     12.60 o
   1  -4   6      369.99      385.00     12.89 o
   2  -4   6       23.81       18.61      2.20 o
   3  -4   6      501.02      509.19     18.52 o
   4  -4   6       75.86       82.67      2.36 o
   5  -4   6      443.15      445.82     10.86 o
   6  -4   6      158.93      151.61      6.43 o
   7  -4   6        1.14        7.88      2.37 o
   8  -4   6        5.88       -0.12      4.50 o
  -8  -3   6        0.77       10.12      4.11 o
  -7  -3   6      240.53      233.32     16.46 o
  -6  -3   6      461.61      469.45     22.38 o
  -5  -3   6       24.02       28.27      7.19 o
  -4  -3   6      121.02      116.12      3.98 o
  -3  -3   6       52.77       54.54      3.70 o
  -2  -3   6      828.55      714.79     61.99 o
  -1  -3   6       11.24        9.91      2.84 o
   0  -3   6      460.29      458.59      5.41 o
   1  -3   6      738.41      707.53      9.60 o
   2  -3   6      247.96      259.46     10.80 o
   3  -3   6        3.89        3.37      1.96 o
   4  -3   6      352.51      331.98     12.67 o
   5  -3   6      397.60      398.37      8.31 o
   6  -3   6       16.55       20.68      2.11 o
   7  -3   6      134.28      134.03      3.01 o
   8  -3   6       59.88       70.01      7.46 o
  -8  -2   6      104.18       99.30      6.90 o
  -7  -2   6       21.27       27.95      3.70 o
  -6  -2   6      227.48      230.64     11.91 o
  -5  -2   6       32.91       34.99      4.09 o
  -4  -2   6      150.18      135.20      3.95 o
  -3  -2   6       36.71       24.84      2.83 o
  -2  -2   6      391.93      361.61      4.80 o
  -1  -2   6     1053.76      978.22    154.33 o
   0  -2   6       48.33       38.48      2.92 o
   1  -2   6     1492.37     1503.34    238.56 o
   2  -2   6     2048.05     2124.62     20.00 o
   3  -2   6       18.51       20.62      2.69 o
   4  -2   6       50.66       64.17      2.02 o
   5  -2   6      199.95      195.62      2.92 o
   6  -2   6      415.61      404.98      8.49 o
   7  -2   6      228.40      253.01      3.06 o
   8  -2   6       62.33       60.15      4.30 o
   9  -2   6       53.58       47.68      2.55 o
  -8  -1   6      179.03      180.86      6.90 o
  -7  -1   6      101.29       91.23      4.67 o
  -6  -1   6      200.50      204.06      3.50 o
  -5  -1   6      576.62      589.30     10.33 o
  -4  -1   6       20.93       20.18      2.40 o
  -3  -1   6       84.76       74.65      3.00 o
  -2  -1   6      157.46      142.56      3.37 o
  -1  -1   6       21.12       42.28      3.00 o
   0  -1   6      631.31      595.97     13.15 o
   1  -1   6     4500.42     4812.18     92.46 o
   2  -1   6     2713.57     2711.43     30.08 o
   3  -1   6      206.09      187.95      4.29 o
   4  -1   6       26.71       26.96      1.99 o
   5  -1   6      193.57      191.45      5.94 o
   6  -1   6       16.72       14.21      2.26 o
   7  -1   6      108.42      111.80      7.41 o
   8  -1   6       62.00       66.92      6.26 o
   9  -1   6       45.33       49.73      3.72 o
  -8   0   6       46.66       37.61      3.44 o
  -7   0   6       86.30       82.20      3.36 o
  -6   0   6       13.18       15.58      3.29 o
  -5   0   6      149.56      153.02      5.51 o
  -4   0   6     1353.73     1448.31     25.48 o
  -3   0   6     2411.21     2523.43     25.34 o
  -1   0   6      163.78      199.90      4.33 o
   0   0   6     1281.24     1268.61     15.01 o
   1   0   6        1.41        5.05      2.33 o
   2   0   6      461.85      428.46      7.39 o
   3   0   6     4586.48     4568.72    115.95 o
   4   0   6      205.55      180.66      2.51 o
   5   0   6       64.01       68.36      4.70 o
   6   0   6      184.06      171.40      4.52 o
   7   0   6      243.88      244.93      3.12 o
   8   0   6        0.71        7.55      3.89 o
   9   0   6        8.19        4.28      2.61 o
  -8   1   6        2.70        7.96      2.62 o
  -7   1   6      129.70      133.12      8.03 o
  -6   1   6       35.15       34.37      2.67 o
  -5   1   6      165.19      167.64      3.39 o
  -4   1   6      626.86      655.48      3.90 o
  -3   1   6       44.46       58.72      2.60 o
  -2   1   6      417.17      363.60      6.93 o
  -1   1   6      914.92      850.38      7.82 o
   0   1   6      369.38      362.67     11.96 o
   1   1   6     2174.33     2128.87     99.79 o
   2   1   6       14.92        8.73      2.39 o
   3   1   6      437.81      452.76      8.62 o
   4   1   6      475.22      468.89     10.36 o
   5   1   6      533.42      530.52      4.41 o
   6   1   6        0.94        1.29      2.42 o
   7   1   6        4.85        0.91      2.41 o
   8   1   6      331.50      329.76      4.09 o
   9   1   6      148.57      132.07      5.02 o
  -8   2   6        5.57        4.70      3.15 o
  -7   2   6      462.00      455.36     20.00 o
  -6   2   6      405.86      406.56     12.99 o
  -5   2   6       34.77       35.48      2.29 o
  -4   2   6       18.53       24.56      2.81 o
  -3   2   6      319.00      285.63      7.01 o
  -2   2   6      307.77      405.24      8.65 o
  -1   2   6      645.14      566.73     12.96 o
   0   2   6      450.75      479.23     20.15 o
   1   2   6     1702.19     1623.00     49.73 o
   2   2   6      134.61      136.03      3.01 o
   3   2   6       28.14       19.35      2.31 o
   4   2   6     1001.07      987.60     32.27 o
   5   2   6      112.33      102.38      3.31 o
   6   2   6       65.30       51.82      2.23 o
   7   2   6      181.34      200.59      9.86 o
   8   2   6      172.17      171.23     10.56 o
   9   2   6      102.91      101.08      3.69 o
  -8   3   6      278.92      233.46      4.64 o
  -7   3   6       39.92       39.46      2.47 o
  -6   3   6        1.70        5.30      2.02 o
  -5   3   6      174.28      165.88      2.80 o
  -4   3   6      579.32      584.62      6.28 o
  -3   3   6      759.40      761.21      7.16 o
  -2   3   6      256.30      267.48      2.56 o
  -1   3   6     2836.23     3104.68     23.63 o
   0   3   6        3.49        2.19      2.23 o
   1   3   6        8.73        9.17      2.20 o
   2   3   6      237.87      298.65      7.77 o
   3   3   6      111.28       84.84      4.40 o
   4   3   6      215.76      215.75      6.55 o
   5   3   6      712.26      722.36      8.16 o
   6   3   6       58.33       55.72      4.04 o
   7   3   6      422.83      421.40     12.01 o
   8   3   6       56.92       60.27      5.08 o
   9   3   6        2.04        0.41      2.54 o
  -8   4   6       64.32       58.72      2.48 o
  -7   4   6       85.30       82.66      2.19 o
  -6   4   6      351.48      367.49      6.38 o
  -5   4   6      104.20      108.72      4.29 o
  -4   4   6      245.75      250.94      2.77 o
  -3   4   6      989.85      994.35     21.01 o
  -2   4   6     2174.20     2216.43     49.22 o
  -1   4   6      378.76      354.65      6.49 o
   0   4   6     1542.50     1578.67     32.05 o
   1   4   6      277.65      238.17      9.62 o
   2   4   6        3.14        2.90      2.03 o
   3   4   6      355.77      329.25      6.93 o
   4   4   6        5.99       11.40      1.85 o
   5   4   6      326.62      332.53      7.71 o
   6   4   6      326.77      324.48      7.01 o
   7   4   6      167.27      164.04      2.68 o
   8   4   6       16.08       20.66      2.51 o
   9   4   6       76.78       75.52      4.63 o
  -7   5   6       30.85       33.23      4.16 o
  -6   5   6        0.54        4.64      2.59 o
  -5   5   6       51.48       59.34      3.33 o
  -4   5   6        1.33        3.78      2.02 o
  -3   5   6      263.14      268.05      7.19 o
  -2   5   6       41.25       31.24      2.07 o
  -1   5   6       32.12       28.23      2.43 o
   0   5   6        4.76        8.74      2.12 o
   1   5   6     1564.70     1476.30     50.33 o
   2   5   6       33.04       24.40      2.53 o
   3   5   6      695.02      699.57      8.62 o
   4   5   6      972.40      970.82     21.49 o
   5   5   6        8.06       10.67      2.26 o
   6   5   6       20.40       20.62      2.11 o
   7   5   6       29.64       28.64      3.42 o
   8   5   6      391.15      378.20      9.95 o
  -7   6   6       50.98       58.33      4.05 o
  -6   6   6      137.18      138.95      3.82 o
  -5   6   6        1.12        0.34      2.52 o
  -4   6   6       46.05       54.22      2.95 o
  -3   6   6      476.57      463.22      7.54 o
  -2   6   6       16.83       21.31      2.33 o
  -1   6   6      171.77      154.36      3.50 o
   0   6   6       18.18       13.08      1.83 o
   1   6   6       91.97       82.86      2.25 o
   2   6   6        6.64        5.60      2.47 o
   3   6   6      188.09      181.50      6.06 o
   4   6   6        7.32        5.74      2.21 o
   5   6   6      193.53      192.82      3.30 o
   6   6   6      179.27      177.64      3.59 o
   7   6   6      217.73      225.60      4.05 o
   8   6   6       13.34       20.14      2.57 o
  -6   7   6       24.66       31.03      2.91 o
  -5   7   6      116.09      119.07      2.35 o
  -4   7   6       31.51       28.39      2.34 o
  -3   7   6        4.62       -1.01      2.78 o
  -2   7   6      211.42      198.74      7.29 o
  -1   7   6     1502.82     1466.73     36.54 o
   0   7   6      771.75      804.21     25.44 o
   1   7   6        5.13       13.06      2.14 o
   2   7   6      203.20      205.58      2.89 o
   3   7   6       67.54       68.40      3.36 o
   4   7   6       23.09       26.04      3.16 o
   5   7   6      176.27      184.91      8.95 o
   6   7   6        0.76        7.18      9.21 o
   7   7   6       21.12       21.92      2.46 o
   8   7   6       49.68       47.13      6.04 o
  -6   8   6       60.90       55.11      2.53 o
  -5   8   6       72.85       77.09      2.61 o
  -4   8   6       39.27       38.65      2.77 o
  -3   8   6        0.62        3.78      3.45 o
  -2   8   6       21.46       21.81      3.67 o
  -1   8   6      207.45      201.86     12.32 o
   0   8   6      136.87      140.49      6.44 o
   1   8   6      104.26      108.92      5.74 o
   2   8   6      171.23      179.24      8.36 o
   3   8   6      518.33      502.94      6.69 o
   4   8   6       88.11       87.26      2.36 o
   5   8   6       53.76       53.47      4.02 o
   6   8   6      213.71      200.15      3.24 o
   7   8   6        8.51       10.72      2.64 o
  -5   9   6      140.91      153.08      3.70 o
  -4   9   6       79.29       95.35      3.59 o
  -3   9   6       41.00       42.29      4.33 o
  -2   9   6       72.27       68.18      7.86 o
  -1   9   6       22.14       20.65      3.31 o
   0   9   6        0.71        4.33      3.34 o
   1   9   6       73.82       81.53      2.69 o
   2   9   6        2.91        1.73      2.92 o
   3   9   6       86.94       96.78      2.23 o
   4   9   6      179.01      174.23      2.84 o
   5   9   6      109.11       99.35      4.23 o
   6   9   6      169.60      156.60      3.26 o
  -4  10   6       52.91       50.63      2.56 o
  -3  10   6       15.75       17.57      4.95 o
  -2  10   6        0.39        8.51      3.75 o
  -1  10   6       68.75       68.60      2.60 o
   0  10   6       52.85       45.91      7.38 o
   1  10   6       30.35       23.16      2.23 o
   2  10   6       12.32       16.56      4.17 o
   3  10   6       33.77       32.10      2.75 o
   4  10   6       47.99       46.80      5.02 o
   5  10   6        1.02        7.19      2.89 o
  -2  11   6      142.72      127.02      4.22 o
  -1  11   6        0.82        7.82      3.99 o
   0  11   6       21.72       27.58      2.41 o
   1  11   6       19.37       13.58      2.35 o
   2  11   6      292.47      278.01      3.82 o
   3  11   6      158.88      154.97      3.29 o
   4  11   6       43.00       34.06      4.43 o
  -1 -10   7       15.76        8.52      6.33 o
   0 -10   7      339.62      315.00      5.70 o
  -2  -9   7       19.97       19.92      4.56 o
  -1  -9   7       26.09       30.23      4.47 o
   0  -9   7        3.86       -3.46      3.86 o
   1  -9   7       52.66       62.97     14.38 o
   2  -9   7      213.17      205.79     19.85 o
   3  -9   7        2.48        1.60      3.05 o
  -2  -8   7      382.00      396.42      8.52 o
  -1  -8   7      119.10      109.47     12.14 o
   0  -8   7      201.63      195.58      7.65 o
   1  -8   7      220.89      243.04      5.64 o
   2  -8   7       42.16       42.07      5.06 o
   3  -8   7       54.38       61.33      3.95 o
   4  -8   7      138.83      130.70      3.08 o
   5  -8   7      125.32      118.08      3.17 o
  -6  -7   7        3.11        0.24      4.53 o
  -5  -7   7       13.40       13.55      5.00 o
  -2  -7   7       24.21       31.32      4.55 o
  -1  -7   7      159.68      163.21      4.43 o
   0  -7   7      226.28      221.67      7.19 o
   1  -7   7       97.16       95.58      3.45 o
   2  -7   7      387.05      398.76      7.71 o
   3  -7   7      423.32      425.62      8.30 o
   4  -7   7       15.96       19.81      2.84 o
   5  -7   7        2.76       -2.88      3.75 o
   6  -7   7       39.97       40.41      2.79 o
  -6  -6   7      117.77      106.49      8.11 o
  -5  -6   7      164.03      120.37     54.54 o
  -4  -6   7      427.32      417.82     10.99 o
  -2  -6   7      207.82      228.69      5.61 o
  -1  -6   7       16.53       29.87      3.87 o
   0  -6   7        5.94        5.72      4.09 o
   1  -6   7       29.87       39.71      3.04 o
   2  -6   7       15.38       11.29      2.93 o
   3  -6   7      651.90      602.59      6.23 o
   4  -6   7      227.24      220.96      2.80 o
   5  -6   7      126.79      129.57      7.18 o
   6  -6   7      116.66      113.09      3.53 o
   7  -6   7       38.71       33.12      2.55 o
  -7  -5   7       15.61        9.53      4.07 o
  -6  -5   7       41.39       54.21      6.10 o
  -5  -5   7       46.56       42.64      4.83 o
  -4  -5   7      320.17      291.17    154.20 o
  -3  -5   7      504.13      517.35      7.85 o
  -2  -5   7      445.43      456.29      8.06 o
  -1  -5   7      344.63      338.15     11.85 o
   0  -5   7      537.70      552.20     12.72 o
   1  -5   7        9.15       17.45      2.79 o
   2  -5   7        2.31        6.43      3.44 o
   3  -5   7       25.81       22.98      3.19 o
   4  -5   7       40.27       43.76      2.74 o
   5  -5   7       44.08       43.25      2.68 o
   6  -5   7      155.93      146.30      4.22 o
   7  -5   7      213.61      188.10     10.45 o
  -7  -4   7       11.32       18.89      3.86 o
  -6  -4   7       73.67       71.93      3.36 o
  -5  -4   7      212.14      216.52      5.24 o
  -4  -4   7       62.91       77.87      3.78 o
  -3  -4   7      328.04      301.16     20.89 o
  -2  -4   7        5.05        7.05      3.21 o
  -1  -4   7     1582.89     1623.51     16.97 o
   0  -4   7      647.24      698.53     20.77 o
   1  -4   7      714.01      736.53     11.68 o
   2  -4   7       52.67       62.16      2.80 o
   3  -4   7       86.60       95.09      5.48 o
   4  -4   7      162.84      161.88      6.73 o
   5  -4   7      170.11      178.55      3.11 o
   6  -4   7       19.90       22.10      4.58 o
   7  -4   7      196.40      195.63      7.52 o
   8  -4   7        8.55        8.70      2.59 o
  -8  -3   7       45.69       50.76      4.30 o
  -7  -3   7       10.82        7.70      4.43 o
  -6  -3   7       74.84       74.89      3.90 o
  -5  -3   7      211.17      255.51      4.48 o
  -4  -3   7     1396.82     1433.81      7.77 o
  -3  -3   7      145.65      159.09      4.49 o
  -2  -3   7       20.90       27.42      3.00 o
  -1  -3   7      188.75      201.42      3.95 o
   0  -3   7      320.07      303.41     12.20 o
   1  -3   7        1.44        7.37      2.40 o
   2  -3   7      173.01      175.35      4.11 o
   3  -3   7      616.16      630.19     12.29 o
   4  -3   7       98.24      101.57      4.11 o
   5  -3   7     1839.33     1862.11     22.43 o
   6  -3   7      144.76      142.73      5.08 o
   7  -3   7      108.14      111.01      6.01 o
   8  -3   7        7.65       10.56      2.30 o
  -8  -2   7       22.89       28.44      3.57 o
  -7  -2   7        6.93        8.13      2.64 o
  -6  -2   7        2.81       16.20      3.66 o
  -5  -2   7      229.31      236.89      4.31 o
  -4  -2   7      153.55      159.89      9.03 o
  -3  -2   7      110.66      105.17      3.09 o
  -2  -2   7      435.90      430.08      5.51 o
  -1  -2   7      448.77      450.01     72.99 o
   0  -2   7      207.14      196.26      3.67 o
   1  -2   7      501.08      389.16     42.09 o
   2  -2   7        3.26        7.92      2.08 o
   3  -2   7      568.48      565.58      6.34 o
   4  -2   7      562.67      603.10     15.00 o
   5  -2   7      189.99      189.91      3.72 o
   6  -2   7        1.11        6.19      3.64 o
   7  -2   7      316.60      332.71      9.33 o
   8  -2   7      521.73      506.07     13.25 o
  -8  -1   7      166.94      158.65     10.01 o
  -7  -1   7      515.51      497.53     13.87 o
  -6  -1   7      118.27      117.24      3.82 o
  -5  -1   7        0.85        4.99      2.20 o
  -4  -1   7      100.81      106.07      3.14 o
  -3  -1   7      542.68      527.66      4.75 o
  -2  -1   7        1.30        1.26      2.43 o
  -1  -1   7      188.26      197.67      3.47 o
   0  -1   7       13.71       25.36      2.43 o
   1  -1   7     3422.27     3642.78     74.29 o
   2  -1   7      912.94      954.66     20.50 o
   3  -1   7     2081.39     2062.53     41.07 o
   4  -1   7        3.36        5.58      1.81 o
   5  -1   7      148.72      153.51      4.80 o
   6  -1   7        1.89        3.32      2.46 o
   7  -1   7       34.98       46.91      3.39 o
   8  -1   7       60.76       57.10      2.19 o
   9  -1   7      162.06      153.23      5.26 o
  -8   0   7      222.93      202.39      5.32 o
  -7   0   7       73.75       77.16      3.16 o
  -6   0   7       79.42       94.29      3.29 o
  -5   0   7      363.02      342.40     54.08 o
  -4   0   7        1.76        2.87      2.66 o
  -3   0   7     1797.95     1802.49     34.70 o
  -2   0   7      482.74      555.01     14.42 o
  -1   0   7      591.08      530.84     18.25 o
   0   0   7        5.44        6.89      2.35 o
   1   0   7        8.32        6.57      2.13 o
   2   0   7      359.51      346.49     13.60 o
   3   0   7      920.36      904.52     12.32 o
   4   0   7      955.32      959.66      9.84 o
   5   0   7      599.84      606.28      6.44 o
   6   0   7        1.47        1.96      1.73 o
   7   0   7      188.62      178.57      2.67 o
   8   0   7        2.82        9.50      2.01 o
   9   0   7       21.86       32.15      2.77 o
  -8   1   7       41.27       38.11      3.52 o
  -7   1   7        0.52        4.33      2.42 o
  -6   1   7       13.37       11.52      2.42 o
  -5   1   7      153.69      156.81      2.61 o
  -4   1   7      173.36      176.97      3.52 o
  -3   1   7      235.04      223.44      5.50 o
  -2   1   7      797.30      851.84      4.59 o
  -1   1   7     1456.64     1492.21      7.54 o
   1   1   7       25.27       10.31      2.67 o
   2   1   7     1031.96     1062.71     14.68 o
   3   1   7      912.42      938.00     13.60 o
   4   1   7        9.43       18.39      2.47 o
   5   1   7      975.07      996.61     24.70 o
   6   1   7      516.93      496.79     11.23 o
   7   1   7       11.39        8.79      3.19 o
   8   1   7        8.92       17.97      3.57 o
   9   1   7       32.03       41.07      5.85 o
  -8   2   7      238.51      217.98      4.65 o
  -7   2   7      193.07      178.57      8.20 o
  -6   2   7      320.28      309.04      8.45 o
  -5   2   7      403.71      418.01      8.30 o
  -4   2   7       38.18       34.45      2.49 o
  -3   2   7       26.42       25.25      2.41 o
  -2   2   7       45.32       51.09      2.87 o
  -1   2   7       56.87       81.79      2.87 o
   0   2   7      125.04       95.25      2.95 o
   1   2   7     1949.78     1899.78     35.39 o
   2   2   7      380.24      410.30      5.40 o
   3   2   7     1089.80     1084.75     12.17 o
   4   2   7      667.20      673.28      6.94 o
   5   2   7      455.65      450.25      6.94 o
   6   2   7       57.76       65.37      2.19 o
   7   2   7        7.58        7.27      2.08 o
   8   2   7       22.88       24.30      2.71 o
   9   2   7       15.16       18.48      2.67 o
  -8   3   7        4.28        8.71      2.75 o
  -7   3   7       70.55       75.04      3.36 o
  -6   3   7      208.95      206.48      5.87 o
  -5   3   7      470.41      483.25     23.55 o
  -4   3   7      554.43      570.24      8.82 o
  -3   3   7       30.34       23.30      2.03 o
  -2   3   7      332.55      369.89      4.51 o
  -1   3   7     2286.76     2359.12     45.45 o
   0   3   7        1.89        3.41      2.64 o
   1   3   7      148.26      132.37      3.99 o
   2   3   7       37.48       59.15      2.24 o
   3   3   7      164.68      160.43      2.46 o
   4   3   7      565.88      579.63     13.89 o
   5   3   7      279.11      301.45      8.13 o
   6   3   7      476.08      509.84     16.44 o
   7   3   7       40.47       42.87      2.19 o
   8   3   7       44.70       51.97      2.73 o
   9   3   7       36.26       28.06      3.75 o
  -8   4   7        4.33       13.79      2.96 o
  -7   4   7        0.99        7.42      2.91 o
  -6   4   7      426.93      419.06     15.17 o
  -5   4   7      225.21      218.79      8.64 o
  -4   4   7      235.31      257.39      3.10 o
  -3   4   7       43.64       45.89      2.31 o
  -2   4   7     3754.28     3909.91     89.79 o
  -1   4   7      575.95      572.71      7.21 o
   0   4   7       35.55       38.25      2.30 o
   1   4   7      289.91      278.77      7.02 o
   2   4   7      723.04      757.37     13.04 o
   3   4   7       25.49       27.14      3.30 o
   4   4   7       17.71       17.52      1.99 o
   5   4   7       23.47       25.75      3.29 o
   6   4   7       27.19       29.05      3.94 o
   7   4   7      304.83      280.77      7.67 o
   8   4   7       76.79       74.91      2.57 o
   9   4   7       21.98       24.01      3.27 o
  -7   5   7       90.33       84.95      4.43 o
  -6   5   7       44.64       51.64      3.95 o
  -5   5   7       51.49       52.44      3.38 o
  -4   5   7        5.60        9.46      2.42 o
  -3   5   7      431.27      465.84      6.79 o
  -2   5   7      103.24       97.33      3.09 o
  -1   5   7       41.53       42.15      2.28 o
   0   5   7      506.25      490.13     11.89 o
   1   5   7      212.78      210.45      5.35 o
   2   5   7     1278.17     1312.28     40.92 o
   3   5   7      619.16      630.60      3.65 o
   4   5   7       90.90       97.47      3.14 o
   5   5   7       32.28       31.34      3.21 o
   6   5   7      210.28      206.48      4.60 o
   7   5   7        6.08        8.72      2.32 o
   8   5   7      127.69      135.27      4.22 o
  -7   6   7        1.76       11.90      4.57 o
  -6   6   7       13.11       28.12      3.12 o
  -5   6   7       27.23       28.77      2.60 o
  -4   6   7       50.03       58.03      2.53 o
  -3   6   7        4.30        2.76      1.87 o
  -2   6   7       78.44       74.05      2.64 o
  -1   6   7      301.21      296.00     12.27 o
   0   6   7       65.02       61.68      2.12 o
   1   6   7      116.67      121.60      2.30 o
   2   6   7       14.03       19.77      2.31 o
   3   6   7      584.21      598.25     16.27 o
   4   6   7       13.17       16.63      2.55 o
   5   6   7       28.58       34.19      2.56 o
   6   6   7      487.45      510.77      3.64 o
   7   6   7      319.83      311.14      6.54 o
   8   6   7      165.59      160.73      3.87 o
  -6   7   7       95.61      101.40      5.72 o
  -5   7   7        3.79        3.81      2.47 o
  -4   7   7       71.68       69.89      4.32 o
  -3   7   7       12.16       15.59      1.94 o
  -2   7   7        0.99       -0.33      2.57 o
  -1   7   7      112.35      123.28      4.41 o
   0   7   7      698.20      665.08      8.83 o
   1   7   7      321.28      302.40      5.98 o
   2   7   7      248.10      242.59      6.52 o
   3   7   7      265.79      287.14      6.19 o
   4   7   7        0.81       -1.21      3.70 o
   5   7   7       70.01       77.65      3.45 o
   6   7   7       76.53       73.03      2.54 o
   7   7   7       39.74       43.54      4.21 o
   8   7   7       38.18       41.99      2.52 o
  -6   8   7       88.80       87.27      8.82 o
  -5   8   7       68.47       60.78      2.71 o
  -4   8   7       51.78       51.11      2.62 o
  -3   8   7       91.85       81.48      2.45 o
  -2   8   7        2.24        7.22      2.83 o
  -1   8   7        5.32       15.78      2.25 o
   0   8   7      315.67      307.51     12.36 o
   1   8   7      622.52      561.79      9.44 o
   2   8   7      192.45      196.44      8.17 o
   3   8   7        5.70        4.94      3.11 o
   4   8   7      457.43      467.86      9.27 o
   5   8   7       16.80       20.35      3.17 o
   6   8   7        6.60        5.46      2.37 o
   7   8   7        0.74        4.59      5.59 o
  -5   9   7       94.88       74.16      7.09 o
  -4   9   7       68.57       71.66      4.10 o
  -3   9   7        5.04        0.75      2.79 o
  -2   9   7       27.43       30.50      2.38 o
  -1   9   7       61.79       64.92      2.54 o
   0   9   7      165.55      149.94      5.46 o
   1   9   7       80.27       80.28      2.49 o
   2   9   7      157.78      161.81      3.10 o
   3   9   7      183.98      191.90      4.80 o
   4   9   7       39.30       39.08      5.98 o
   5   9   7      132.48      128.55      4.30 o
   6   9   7        1.34        0.25      4.17 o
  -4  10   7        4.47        4.73      2.24 o
  -3  10   7       43.86       46.84      3.97 o
  -2  10   7      168.82      177.40      9.14 o
  -1  10   7        1.84        3.19      2.34 o
   0  10   7        1.62        3.35      2.44 o
   1  10   7      172.19      182.85      3.94 o
   2  10   7      111.76      112.69      2.89 o
   3  10   7       59.52       57.41      5.43 o
   4  10   7       25.82       28.51      2.81 o
   5  10   7       12.03       18.18      4.32 o
  -2  11   7       64.03       54.62      2.35 o
  -1  11   7        1.66        5.68      2.14 o
   0  11   7       15.52       21.58      2.85 o
   1  11   7        6.34        7.43      3.47 o
   2  11   7        1.02        2.13      2.28 o
   3  11   7       43.98       45.98      2.50 o
   4  11   7       91.05       84.57      4.03 o
  -2  -9   8        1.27        2.26      5.18 o
  -1  -9   8      283.92      286.69     15.02 o
   0  -9   8      197.14      190.91      4.84 o
   1  -9   8        0.92        0.52      3.36 o
   2  -9   8       33.86       24.88      3.65 o
   3  -9   8      181.20      190.82     15.65 o
  -2  -8   8       56.92       59.80      5.08 o
  -1  -8   8       86.36       88.76      4.23 o
   0  -8   8        8.86       11.34      3.78 o
   1  -8   8      371.30      395.22      6.73 o
   2  -8   8      234.67      261.55      6.50 o
   3  -8   8       88.22       90.89      4.15 o
   4  -8   8        0.79        2.29      3.19 o
  -5  -7   8       46.03       47.53      6.58 o
  -2  -7   8       57.08       61.48      4.41 o
  -1  -7   8       51.50       63.19      4.07 o
   0  -7   8       51.44       61.85      3.97 o
   1  -7   8      252.08      241.76      5.52 o
   2  -7   8      112.89      119.07      4.83 o
   3  -7   8      321.78      327.38      4.56 o
   4  -7   8      199.25      182.31      3.14 o
   5  -7   8        3.34        8.98      2.97 o
  -6  -6   8        9.70       16.58      4.15 o
  -5  -6   8      138.59      146.89      5.49 o
  -4  -6   8       52.81       39.99     24.34 o
  -2  -6   8      202.10      209.88      5.65 o
  -1  -6   8       67.36       82.69     10.30 o
   0  -6   8       39.98       37.81      3.12 o
   1  -6   8      210.99      220.63      5.87 o
   2  -6   8      434.63      452.34      4.80 o
   3  -6   8      401.69      370.88      8.73 o
   4  -6   8       14.12       14.99      2.66 o
   5  -6   8      288.74      274.45      5.45 o
   6  -6   8       28.66       31.99      2.86 o
  -7  -5   8      172.93      154.86      4.87 o
  -6  -5   8      206.59      204.36     10.18 o
  -5  -5   8      116.59      108.09      4.31 o
  -4  -5   8       57.46       56.10      4.72 o
  -3  -5   8      245.93      243.64      7.00 o
  -2  -5   8       85.39       83.41      4.80 o
  -1  -5   8      155.52      138.41      4.55 o
   0  -5   8      157.11      162.17      4.09 o
   1  -5   8      274.03      263.46      4.39 o
   2  -5   8      171.98      159.71      7.29 o
   3  -5   8      220.06      248.35      8.59 o
   4  -5   8        0.91        6.02      2.31 o
   5  -5   8      153.85      149.17      5.25 o
   6  -5   8       63.35       63.14      4.35 o
   7  -5   8        0.74        5.22      2.54 o
  -7  -4   8       84.60       85.04      4.43 o
  -6  -4   8       41.60       46.57      7.59 o
  -5  -4   8      249.98      252.98      6.50 o
  -4  -4   8      245.64      246.18      4.84 o
  -3  -4   8      234.58      232.12      5.45 o
  -2  -4   8       11.31       10.85      3.36 o
  -1  -4   8     2117.83     2166.29     29.69 o
   0  -4   8      350.35      354.80      4.84 o
   1  -4   8      327.38      345.04     11.85 o
   2  -4   8       12.13       10.29      2.51 o
   3  -4   8        1.18        3.94      2.21 o
   4  -4   8       51.35       56.20      3.19 o
   5  -4   8      197.58      188.73      2.55 o
   6  -4   8      168.69      160.06      5.38 o
   7  -4   8        1.64        1.71      3.13 o
   8  -4   8       13.78       13.35      6.21 o
  -7  -3   8       68.05       58.92      3.40 o
  -6  -3   8      309.51      306.03     10.59 o
  -5  -3   8       72.92       71.68      3.86 o
  -4  -3   8      279.99      280.66      4.64 o
  -3  -3   8      453.05      476.50     12.54 o
  -2  -3   8     1893.30     1896.51     27.80 o
  -1  -3   8     2076.33     2126.94     27.27 o
   0  -3   8       86.38       96.84      3.23 o
   1  -3   8      365.63      346.11      3.39 o
   2  -3   8      113.70      110.94      2.69 o
   3  -3   8       93.05       87.07      3.74 o
   4  -3   8       42.06       39.18      2.76 o
   5  -3   8      369.77      358.77      4.91 o
   6  -3   8       94.69      102.27      2.76 o
   7  -3   8      327.18      320.30      8.57 o
   8  -3   8        1.13        3.14      2.34 o
  -8  -2   8       56.43       53.04      7.82 o
  -7  -2   8      139.65      130.32      3.65 o
  -6  -2   8        4.28        4.26      3.58 o
  -5  -2   8       46.03       45.62      3.70 o
  -4  -2   8        5.34       10.10      3.54 o
  -3  -2   8      591.16      588.89      5.80 o
  -2  -2   8      969.12      985.56      5.64 o
  -1  -2   8       41.04       40.14      2.62 o
   0  -2   8        6.24        6.71      2.45 o
   1  -2   8      139.14      127.18      2.97 o
   2  -2   8      833.74      827.93     15.29 o
   3  -2   8        1.29        3.31      2.21 o
   4  -2   8      492.96      472.24      7.57 o
   5  -2   8      500.93      519.38      9.85 o
   6  -2   8       96.57      104.59      3.42 o
   7  -2   8       87.11       90.16      3.36 o
   8  -2   8      128.03      131.77      2.55 o
  -8  -1   8        5.07        9.76      4.15 o
  -7  -1   8      108.70      110.01      6.73 o
  -6  -1   8       12.51       14.01      3.25 o
  -5  -1   8       90.19       93.85      3.20 o
  -4  -1   8       53.18       48.73      2.88 o
  -3  -1   8      308.73      288.52      5.48 o
  -2  -1   8      765.94      739.76     22.07 o
  -1  -1   8      567.21      548.41      7.11 o
   0  -1   8       17.59       13.43      2.25 o
   1  -1   8      197.74      218.78      3.14 o
   2  -1   8        5.57       10.87      2.13 o
   3  -1   8     1040.07     1039.58     11.16 o
   4  -1   8        2.83        5.93      2.62 o
   5  -1   8        7.25       14.84      3.50 o
   6  -1   8      497.67      514.07     11.81 o
   7  -1   8       63.38       73.82      7.32 o
   8  -1   8      121.33      127.11      7.42 o
  -8   0   8       78.83       71.76      3.45 o
  -7   0   8      185.42      197.38      8.61 o
  -6   0   8      100.98      108.24      4.19 o
  -5   0   8      150.48      135.55     21.18 o
  -4   0   8        2.30        3.72      2.35 o
  -3   0   8       10.59       18.05      2.46 o
  -2   0   8      170.09      148.52      2.89 o
  -1   0   8     1961.41     1900.70     11.18 o
   0   0   8     1336.24     1465.08     15.78 o
   1   0   8     1156.96     1238.78     29.40 o
   2   0   8      375.08      382.63      9.17 o
   3   0   8        9.12        7.16      3.37 o
   4   0   8        4.39        5.70      3.22 o
   5   0   8      161.50      171.79      2.41 o
   6   0   8      103.25      104.86      3.26 o
   7   0   8       13.63       14.25      2.65 o
   8   0   8       31.91       34.05      2.75 o
   9   0   8      136.80      120.36      4.35 o
  -8   1   8        8.41        1.67      2.84 o
  -7   1   8       12.86       14.70      2.42 o
  -6   1   8      659.35      644.52     12.91 o
  -5   1   8       87.56       84.19      2.27 o
  -4   1   8      137.95      153.22      2.97 o
  -3   1   8      575.04      595.63      8.80 o
  -2   1   8      214.12      252.66      4.25 o
  -1   1   8       44.26       46.29      2.55 o
   0   1   8     2953.11     3200.21     46.82 o
   1   1   8     1151.23     1061.68     34.72 o
   2   1   8      197.38      156.01      3.60 o
   3   1   8       10.17       13.97      2.47 o
   4   1   8     1112.03     1062.23     44.31 o
   5   1   8       84.60       79.77      2.33 o
   6   1   8      247.77      236.19      8.54 o
   7   1   8      136.33      144.95      5.84 o
   8   1   8       25.82       21.32      2.46 o
   9   1   8       17.47       21.84      2.31 o
  -8   2   8       78.15       72.86      3.65 o
  -7   2   8       17.23       17.12      2.67 o
  -6   2   8        1.18        6.35      2.53 o
  -5   2   8      585.98      602.16      4.97 o
  -4   2   8      565.81      547.37     14.17 o
  -3   2   8       18.17       17.21      2.01 o
  -2   2   8      100.59       92.73      2.44 o
  -1   2   8      223.13      222.03      7.16 o
   0   2   8     1331.00     1328.92     15.23 o
   1   2   8       47.09       29.91      2.12 o
   2   2   8      378.83      380.12      5.28 o
   3   2   8        1.74        0.69      2.26 o
   4   2   8      409.70      448.42      7.96 o
   5   2   8      960.86      944.21     25.23 o
   6   2   8       30.98       36.65      3.44 o
   7   2   8       48.39       57.62      3.16 o
   8   2   8      309.81      291.05      6.82 o
   9   2   8        9.51       10.60      2.63 o
  -8   3   8       37.64       34.01      3.00 o
  -7   3   8      112.16      111.96      5.56 o
  -6   3   8       13.52       21.36      3.11 o
  -5   3   8       41.47       46.23      2.51 o
  -4   3   8      241.98      232.81      8.01 o
  -3   3   8      197.90      180.78      3.19 o
  -2   3   8       44.26       35.07      2.46 o
  -1   3   8        1.52        2.28      2.87 o
   0   3   8       26.99       28.29      3.02 o
   1   3   8      851.67      951.32     15.18 o
   2   3   8      477.08      429.23     16.06 o
   3   3   8      252.94      215.98      4.87 o
   4   3   8      214.47      213.32      3.03 o
   5   3   8       17.86       22.91      2.54 o
   6   3   8      135.74      168.21      8.06 o
   7   3   8      155.76      171.78      6.78 o
   8   3   8      124.73      124.50      5.13 o
   9   3   8        6.17       14.08      2.60 o
  -7   4   8        9.07       18.73      3.35 o
  -6   4   8       15.12       17.72      2.13 o
  -5   4   8       56.02       48.88      2.14 o
  -4   4   8     1538.48     1603.74      6.80 o
  -3   4   8      159.45      159.28      3.55 o
  -2   4   8      393.46      396.15     11.84 o
  -1   4   8        7.94        8.01      2.19 o
   0   4   8       79.07       87.70      8.58 o
   1   4   8       16.70       10.67      1.99 o
   2   4   8      137.50      109.63      2.29 o
   3   4   8      490.96      514.14     10.25 o
   4   4   8      809.27      840.42     11.96 o
   5   4   8      122.09      127.36      4.53 o
   6   4   8      128.56      132.31      2.51 o
   7   4   8        1.72       -0.49      2.30 o
   8   4   8       25.01       33.38      3.80 o
  -7   5   8       16.36       27.29      5.02 o
  -6   5   8        4.16        5.29      2.34 o
  -5   5   8       17.10       19.97      4.02 o
  -4   5   8      209.76      217.63      7.71 o
  -3   5   8     2456.56     2488.97     54.50 o
  -2   5   8      562.70      563.70     20.49 o
  -1   5   8       11.62       14.70      3.12 o
   0   5   8      558.46      544.58     16.48 o
   1   5   8       38.94       45.84      3.29 o
   2   5   8       68.72       68.54      2.14 o
   3   5   8      139.33      135.53      2.84 o
   4   5   8     1373.29     1373.61     30.48 o
   5   5   8       18.91       18.21      2.22 o
   6   5   8       50.32       49.35      5.83 o
   7   5   8       35.72       36.79      3.60 o
   8   5   8       21.40       25.52      2.35 o
  -7   6   8        0.76        2.99      3.59 o
  -6   6   8        0.70        3.74      3.94 o
  -5   6   8       49.58       53.23      2.23 o
  -4   6   8        0.72        4.73      4.77 o
  -3   6   8        1.27        5.53      4.05 o
  -2   6   8       70.11       68.84      5.48 o
  -1   6   8      357.19      340.26      5.43 o
   0   6   8      189.79      187.23      6.20 o
   1   6   8      130.83      138.62      4.25 o
   2   6   8      467.11      443.15     17.19 o
   3   6   8      490.92      532.29     14.00 o
   4   6   8       66.70       78.12      3.80 o
   5   6   8      171.63      166.25      3.89 o
   6   6   8        6.69        7.77      2.31 o
   7   6   8       19.98       23.93      2.28 o
   8   6   8      284.48      276.07      4.61 o
  -6   7   8      151.61      155.54      5.00 o
  -5   7   8        7.59        9.15      3.06 o
  -4   7   8       21.13       26.58      4.62 o
  -3   7   8        0.88        2.99      3.87 o
  -2   7   8      161.24      151.85      3.79 o
  -1   7   8       26.16       35.81      2.96 o
   0   7   8      173.79      187.64      6.84 o
   1   7   8      125.15      129.82      2.42 o
   2   7   8       91.22       88.50      3.64 o
   3   7   8        0.79        3.18      3.19 o
   4   7   8        4.73        7.44      2.49 o
   5   7   8      383.33      392.62      6.20 o
   6   7   8      187.04      190.22      7.47 o
   7   7   8       90.94       93.83      4.81 o
  -5   8   8        0.27        0.80      2.74 o
  -4   8   8      178.82      180.12      3.45 o
  -3   8   8       10.41       20.57      5.52 o
  -2   8   8       57.01       50.14      6.06 o
  -1   8   8      740.31      732.26     19.20 o
   0   8   8      117.43      130.56      2.75 o
   1   8   8        6.94        9.66      2.33 o
   2   8   8        4.40        2.98      2.34 o
   3   8   8        1.52        2.05      2.23 o
   4   8   8      166.71      184.37      3.98 o
   5   8   8        4.13        8.08      3.85 o
   6   8   8      134.82      134.25      8.39 o
   7   8   8       39.11       35.84      2.71 o
  -5   9   8       40.85       35.21      4.26 o
  -4   9   8       24.99       25.71      2.38 o
  -3   9   8       15.82       20.79      4.33 o
  -2   9   8       14.30       28.31      2.63 o
  -1   9   8       32.26       32.85      2.65 o
   0   9   8       34.56       45.38      4.07 o
   1   9   8      185.71      208.54      7.29 o
   2   9   8      336.00      337.35      3.26 o
   3   9   8      360.10      364.35      4.02 o
   4   9   8       29.67       25.83      2.43 o
   5   9   8        0.60        9.75      3.65 o
   6   9   8       10.59       11.39      2.90 o
  -3  10   8        0.94       12.36      2.60 o
  -2  10   8       22.02       20.24      2.34 o
  -1  10   8       10.59       14.58      2.41 o
   0  10   8        6.63       16.11      2.65 o
   1  10   8       44.59       50.35      2.48 o
   2  10   8      192.21      193.30      8.39 o
   3  10   8      215.15      212.40      3.21 o
   4  10   8      183.53      173.69      8.47 o
   5  10   8       69.81       66.82      3.69 o
  -2  11   8       26.82       31.99      2.73 o
  -1  11   8       48.74       51.55      4.22 o
   0  11   8      112.22       96.39      3.45 o
   1  11   8        2.78        3.01      2.76 o
   2  11   8        3.63        6.75      2.41 o
   3  11   8      114.57      103.13      3.89 o
  -2  -9   9       70.43       62.71      5.74 o
  -1  -9   9        9.44       12.46      4.27 o
   0  -9   9       56.36       56.96      4.39 o
   1  -9   9      123.82      109.86      4.12 o
   2  -9   9       35.87       30.92      3.51 o
  -2  -8   9        7.79        9.81      4.88 o
  -1  -8   9       11.63        8.62      3.90 o
   0  -8   9        3.57        7.06      3.86 o
   1  -8   9      182.30      204.30      4.55 o
   2  -8   9      200.59      225.41      4.51 o
   3  -8   9      171.90      166.29      9.03 o
   4  -8   9       29.45       27.09      4.23 o
  -2  -7   9      398.69      404.64      6.57 o
  -1  -7   9      350.85      338.99      5.54 o
   0  -7   9        2.91        4.60      3.09 o
   1  -7   9       80.95       95.55      3.40 o
   2  -7   9        2.19        5.30      2.60 o
   3  -7   9       99.59      110.17      3.48 o
   4  -7   9      150.40      157.09      6.96 o
   5  -7   9       89.46       85.67      4.57 o
  -6  -6   9       26.65       23.33      4.67 o
  -5  -6   9       12.23       12.56      5.00 o
  -4  -6   9        1.26       -0.69      8.63 o
  -2  -6   9       58.06       64.40      4.36 o
  -1  -6   9      503.16      500.23     14.61 o
   0  -6   9      255.03      256.47      4.56 o
   1  -6   9      162.92      179.80     13.64 o
   2  -6   9       55.11       71.07     10.87 o
   3  -6   9      274.96      253.40      7.00 o
   4  -6   9       87.76       85.89      5.78 o
   5  -6   9        0.65       -0.31      3.42 o
   6  -6   9      144.82      145.28      9.23 o
  -6  -5   9      214.60      218.04      5.42 o
  -5  -5   9      379.84      372.18      6.31 o
  -4  -5   9       68.51       76.95      4.52 o
  -3  -5   9       23.45       24.12      6.06 o
  -2  -5   9        1.46        0.39      4.39 o
  -1  -5   9       74.65       82.66      5.01 o
   0  -5   9      172.62      189.84      4.27 o
   1  -5   9       48.25       67.46      3.74 o
   2  -5   9      237.36      221.81      7.39 o
   3  -5   9      387.08      363.68     12.03 o
   4  -5   9      564.79      586.22      9.93 o
   5  -5   9      286.61      279.92      4.47 o
   6  -5   9        0.77        6.76      2.43 o
   7  -5   9        0.68        4.82      2.58 o
  -7  -4   9       59.57       66.11      4.43 o
  -6  -4   9        4.73        4.78      3.91 o
  -5  -4   9      614.08      587.13     25.78 o
  -4  -4   9      605.90      600.42     22.38 o
  -3  -4   9      470.17      471.90     17.55 o
  -2  -4   9       24.93       26.12      3.40 o
  -1  -4   9       34.00       43.18      3.70 o
   0  -4   9      161.51      163.80      4.20 o
   1  -4   9        4.84        2.60      2.81 o
   2  -4   9       87.88       97.08      7.48 o
   3  -4   9       45.26       54.08      2.43 o
   4  -4   9       45.85       42.79      2.27 o
   5  -4   9      120.48      131.37      7.48 o
   6  -4   9      250.75      270.05      7.70 o
   7  -4   9       64.17       67.00      2.93 o
  -7  -3   9        2.92        0.29     11.56 o
  -6  -3   9       58.43       52.03      4.14 o
  -5  -3   9      300.87      301.27      4.72 o
  -4  -3   9      447.73      478.38      5.41 o
  -3  -3   9       53.10       58.62      3.56 o
  -2  -3   9      139.66      139.89      3.30 o
  -1  -3   9     1120.51     1145.69     24.09 o
   0  -3   9      383.15      389.28      3.94 o
   1  -3   9     1372.09     1402.14     28.35 o
   2  -3   9      147.19      151.00     17.35 o
   3  -3   9       19.17       23.72      2.92 o
   4  -3   9       25.86       28.19      2.04 o
   5  -3   9       54.19       52.07      3.60 o
   6  -3   9       17.15       13.19      2.38 o
   7  -3   9       23.14       31.92      6.29 o
   8  -3   9       55.51       50.12      5.05 o
  -7  -2   9      171.72      169.51      4.47 o
  -6  -2   9       14.56       18.53      3.78 o
  -5  -2   9        1.03       -1.90      6.85 o
  -4  -2   9      508.38      521.86     21.75 o
  -3  -2   9      178.24      181.49      3.45 o
  -2  -2   9        6.58        8.09      2.47 o
  -1  -2   9       87.90       87.24      2.83 o
   0  -2   9     1400.21     1354.57    206.53 o
   1  -2   9       10.65       12.95      2.38 o
   2  -2   9      396.92      395.18      5.50 o
   3  -2   9      456.85      464.85      6.55 o
   4  -2   9     1793.45     1810.77     60.67 o
   5  -2   9       21.95       22.92      3.91 o
   6  -2   9       40.26       42.88      2.15 o
   7  -2   9       48.50       51.93      2.24 o
   8  -2   9        0.80       -2.34      2.34 o
  -8  -1   9      137.18      119.85      9.61 o
  -7  -1   9        4.06        0.62      3.21 o
  -6  -1   9        1.04        5.57      6.33 o
  -5  -1   9      116.74      114.68      5.63 o
  -4  -1   9        4.68        6.77      2.66 o
  -3  -1   9      230.78      216.62     10.46 o
  -2  -1   9      834.82      814.97      9.87 o
  -1  -1   9      754.32      699.27     17.14 o
   0  -1   9      150.81      115.88      3.95 o
   1  -1   9       74.54       79.58      2.62 o
   2  -1   9       27.81       31.95      2.39 o
   3  -1   9      207.24      197.94      4.33 o
   4  -1   9      533.36      563.53      7.56 o
   5  -1   9       18.78       16.21      2.22 o
   6  -1   9      117.94      120.36      2.97 o
   7  -1   9      397.53      401.21      8.24 o
   8  -1   9      634.27      640.19     26.82 o
  -8   0   9      162.28      130.55     25.63 o
  -7   0   9      173.37      168.73      5.55 o
  -6   0   9       32.50       37.22      2.79 o
  -5   0   9        2.34        1.43      2.62 o
  -4   0   9        0.92       -2.65      2.65 o
  -3   0   9       44.33       39.50      2.22 o
  -2   0   9      613.56      601.38     30.41 o
  -1   0   9       13.45       24.32      2.44 o
   0   0   9     1838.38     1810.71     31.69 o
   1   0   9     1593.82     1620.46     22.22 o
   2   0   9      580.66      560.20     11.31 o
   3   0   9       34.30       34.50      3.59 o
   4   0   9      380.93      402.35      3.22 o
   5   0   9       26.66       28.97      2.44 o
   6   0   9       45.75       50.44      2.15 o
   7   0   9       56.36       61.59      2.67 o
   8   0   9      161.69      169.31      8.60 o
  -8   1   9      126.88      117.28      5.75 o
  -7   1   9       34.69       35.96      2.68 o
  -6   1   9      208.80      219.13     10.85 o
  -5   1   9      110.92      116.72      2.61 o
  -4   1   9      438.22      437.09      5.70 o
  -3   1   9       17.95       21.72      2.22 o
  -2   1   9       67.19       77.19      2.59 o
  -1   1   9       22.53       13.54      2.50 o
   0   1   9      306.44      270.41      6.21 o
   1   1   9      751.01      743.74     16.96 o
   2   1   9     1416.84     1509.38     12.84 o
   3   1   9      149.27      157.15      5.43 o
   4   1   9      510.89      503.34      7.44 o
   5   1   9       14.72       16.43      2.06 o
   6   1   9      132.18      134.86      3.14 o
   7   1   9        2.04        0.39      1.87 o
   8   1   9       42.59       48.03      5.90 o
   9   1   9        2.44        7.99      6.76 o
  -8   2   9        3.59        9.35      2.50 o
  -7   2   9        0.66        0.93      2.61 o
  -6   2   9       16.56       15.77      2.36 o
  -5   2   9       11.50       17.78      3.17 o
  -4   2   9     1086.37     1095.88     39.10 o
  -3   2   9      191.68      161.95      4.42 o
  -2   2   9        3.01       10.07      2.91 o
  -1   2   9      388.18      398.06      7.69 o
   0   2   9      445.20      394.75      7.89 o
   1   2   9       85.70       88.88      2.30 o
   2   2   9     1777.96     1852.72     55.87 o
   3   2   9      166.34      145.10      3.42 o
   4   2   9        1.38       -2.36      2.36 o
   5   2   9       38.85       33.56      1.92 o
   6   2   9      723.45      743.07      9.65 o
   7   2   9       86.20       98.11      4.90 o
   8   2   9        0.81        4.21      2.52 o
   9   2   9       61.31       50.20      3.44 o
  -7   3   9       23.23       22.97      5.31 o
  -6   3   9      137.39      148.77      8.02 o
  -5   3   9      190.57      193.27      2.99 o
  -4   3   9      159.30      160.79      4.78 o
  -3   3   9        0.89        1.81      2.13 o
  -2   3   9      227.38      200.90      4.70 o
  -1   3   9       30.01       20.13      2.02 o
   0   3   9      320.27      304.87      6.79 o
   1   3   9     1035.04     1018.45     23.86 o
   2   3   9     1750.24     1685.10     45.94 o
   3   3   9       39.32       33.52      3.32 o
   4   3   9      215.36      201.07      5.27 o
   5   3   9       42.49       50.87      2.94 o
   6   3   9       73.53       59.02      5.26 o
   7   3   9       97.41       93.81      3.17 o
   8   3   9       89.74       89.19      3.64 o
  -7   4   9       83.57       75.66      3.29 o
  -6   4   9      198.70      194.62      2.75 o
  -5   4   9        1.74        3.33      2.96 o
  -4   4   9       15.08       17.70      2.47 o
  -3   4   9        1.28        4.29      4.40 o
  -2   4   9      875.23      853.46     24.32 o
  -1   4   9      115.26      114.47      2.60 o
   0   4   9       51.62       45.69      2.05 o
   1   4   9       59.09       68.58      3.36 o
   2   4   9       60.39       78.33      3.95 o
   3   4   9     1232.87     1299.20     17.58 o
   4   4   9      558.22      536.92     10.33 o
   5   4   9       89.64      103.57      1.98 o
   6   4   9       87.09       93.73      2.47 o
   7   4   9       20.57       24.08      2.35 o
   8   4   9       17.35       21.50      2.26 o
  -7   5   9       25.77       28.02      3.47 o
  -6   5   9       16.91       20.95      3.89 o
  -5   5   9        7.97       11.54      2.23 o
  -4   5   9        3.04       12.57      2.48 o
  -3   5   9       87.54       91.37      2.61 o
  -2   5   9     3451.76     3512.85     79.16 o
  -1   5   9     1015.35     1001.87     13.40 o
   0   5   9       69.29       77.59      2.19 o
   1   5   9      310.46      323.20      6.83 o
   2   5   9       93.67       91.92      2.24 o
   3   5   9       84.13       84.63      5.73 o
   4   5   9       78.79       69.04      2.21 o
   5   5   9      117.06      112.17      2.52 o
   6   5   9      463.45      465.03      7.31 o
   7   5   9       54.19       56.30      3.70 o
   8   5   9       14.59       25.08      7.86 o
  -6   6   9        8.00       11.51      2.30 o
  -5   6   9        9.20       20.78      6.00 o
  -4   6   9       73.37       78.27      3.39 o
  -3   6   9      341.14      351.62     10.14 o
  -2   6   9        8.78       12.45      1.96 o
  -1   6   9      593.24      601.80     15.88 o
   0   6   9      370.39      375.11      5.04 o
   1   6   9      163.13      160.74      4.24 o
   2   6   9      130.21      121.08      6.19 o
   3   6   9      170.69      173.24      4.90 o
   4   6   9      119.12      126.88      3.87 o
   5   6   9      128.00      126.93      2.99 o
   6   6   9      167.89      170.51      3.95 o
   7   6   9       10.47       18.67      4.26 o
   8   6   9        0.62        1.34      3.99 o
  -6   7   9       95.63       96.42      3.85 o
  -5   7   9       74.03       78.69      4.97 o
  -4   7   9       23.82       36.27      5.99 o
  -3   7   9        2.50        8.15      2.24 o
  -2   7   9       13.98       17.95      2.32 o
  -1   7   9        0.89       -0.88      2.65 o
   0   7   9      240.48      240.38      7.11 o
   1   7   9      111.99      108.96      3.44 o
   2   7   9      119.54      122.21      2.32 o
   3   7   9       53.25       55.13      3.55 o
   4   7   9        2.63        5.60      2.24 o
   5   7   9      437.62      459.49     10.55 o
   6   7   9      113.01      109.89      2.68 o
   7   7   9      434.58      428.35     14.10 o
  -5   8   9       12.08       23.39      3.74 o
  -4   8   9       66.38       75.02      5.02 o
  -3   8   9        8.27        6.85      2.06 o
  -2   8   9        0.63       -1.06      1.88 o
  -1   8   9       53.49       51.24      2.15 o
   0   8   9      600.84      587.70     14.87 o
   1   8   9      235.29      236.66      7.39 o
   2   8   9       11.10       17.37      2.24 o
   3   8   9      255.24      273.82      5.17 o
   4   8   9        0.89        2.39      2.32 o
   5   8   9      106.17      107.21      2.86 o
   6   8   9      219.91      215.24      9.70 o
   7   8   9       84.86       82.25      3.26 o
  -4   9   9       37.42       43.68      2.63 o
  -3   9   9        1.92        2.02      1.92 o
  -2   9   9      124.29      137.92      3.70 o
  -1   9   9      211.89      202.40      4.30 o
   0   9   9        0.71       -2.59      2.59 o
   1   9   9      369.12      368.63      2.96 o
   2   9   9       13.98       21.59      2.35 o
   3   9   9       20.91       21.34      2.20 o
   4   9   9       27.36       33.39      3.29 o
   5   9   9       18.46       20.36      2.52 o
   6   9   9        0.60       -1.73      2.03 o
  -3  10   9      197.49      175.81      3.97 o
  -2  10   9       33.99       35.06      4.04 o
  -1  10   9        7.21        7.09      2.43 o
   0  10   9       11.34       17.57      3.89 o
   1  10   9        8.44       11.04      2.67 o
   2  10   9       55.65       58.74      5.66 o
   3  10   9      187.85      181.15      8.20 o
   4  10   9      170.99      163.10      3.01 o
   5  10   9       60.26       61.83      4.23 o
  -1  11   9       12.17       20.46      5.03 o
   0  11   9       14.23       11.39      2.45 o
   1  11   9       30.67       28.89      2.23 o
   2  11   9       58.27       56.44      6.10 o
   3  11   9       56.57       55.31      6.46 o
  -2  -8  10       86.60       87.27      9.49 o
  -1  -8  10      340.25      364.02      7.77 o
   0  -8  10       50.00       50.84      6.04 o
   1  -8  10       34.40       45.45      5.98 o
   2  -8  10       41.44       53.00      3.53 o
   3  -8  10      117.32      117.27      8.69 o
  -2  -7  10      134.84      139.52      5.57 o
  -1  -7  10       19.01       18.55      3.86 o
   0  -7  10      154.85      151.30      4.31 o
   1  -7  10      225.52      229.61      7.88 o
   2  -7  10       82.63       82.81      3.42 o
   3  -7  10       11.02       18.56      3.13 o
   4  -7  10        2.41       -0.96      2.58 o
   5  -7  10       32.09       29.69      3.13 o
  -5  -6  10      162.94      146.72      6.31 o
  -2  -6  10      148.24      148.79      6.62 o
  -1  -6  10       35.16       40.08      3.74 o
   0  -6  10      303.83      326.25      4.80 o
   1  -6  10      507.00      502.91     17.26 o
   2  -6  10       62.43       60.80      3.23 o
   3  -6  10       52.26       51.82     10.59 o
   4  -6  10       79.60       88.10      5.43 o
   5  -6  10        1.84       -1.16      2.91 o
   6  -6  10       51.16       55.86      5.68 o
  -6  -5  10        2.62        1.16      4.64 o
  -5  -5  10       28.59       32.34      4.30 o
  -4  -5  10      581.03      610.08     36.82 o
  -3  -5  10       11.19       12.20      9.90 o
  -2  -5  10       21.21       21.30      4.60 o
  -1  -5  10       66.48       74.58      5.18 o
   0  -5  10      168.48      171.27      4.27 o
   1  -5  10      126.84      123.44      8.57 o
   2  -5  10      766.81      792.00     21.69 o
   3  -5  10       93.72       86.43      2.70 o
   4  -5  10        1.41        2.22      2.58 o
   5  -5  10      111.08      112.80      3.70 o
   6  -5  10      411.17      398.70      6.84 o
  -6  -4  10       92.65      102.80     10.01 o
  -5  -4  10      124.34      131.76     11.28 o
  -4  -4  10       44.80       48.76      4.17 o
  -3  -4  10      403.22      413.88     14.04 o
  -2  -4  10        9.62        8.54      3.24 o
  -1  -4  10       50.56       51.34      3.78 o
   0  -4  10      162.89      171.06      3.76 o
   1  -4  10       73.33       61.24      2.81 o
   2  -4  10      589.33      544.76     16.73 o
   3  -4  10        2.79        4.97      2.01 o
   4  -4  10      144.06      142.73      7.32 o
   5  -4  10      141.86      138.64      2.96 o
   6  -4  10       79.93       77.31      2.57 o
   7  -4  10       72.96       77.47      6.83 o
  -7  -3  10       24.52       28.42      4.31 o
  -6  -3  10      145.53      137.76      3.87 o
  -5  -3  10       83.37       80.35      4.03 o
  -4  -3  10      374.72      399.91      5.17 o
  -3  -3  10      357.72      356.41      4.49 o
  -2  -3  10      430.38      446.33      4.46 o
  -1  -3  10      180.13      183.59      3.80 o
   0  -3  10        7.44        8.34      2.81 o
   1  -3  10        1.58        3.02      2.64 o
   2  -3  10       40.02       46.77      8.27 o
   3  -3  10      253.32      248.96      7.39 o
   4  -3  10      137.60      132.38      2.85 o
   5  -3  10      177.74      186.60      3.64 o
   6  -3  10       23.36       21.55      2.20 o
   7  -3  10       13.05       14.87      3.11 o
  -7  -2  10       57.98       58.33      5.52 o
  -6  -2  10       72.80       70.47     13.46 o
  -5  -2  10       50.72       41.33      5.75 o
  -4  -2  10       58.72       57.79      3.82 o
  -3  -2  10      534.95      547.79      4.53 o
  -2  -2  10     4527.61     4714.29     78.67 o
  -1  -2  10       10.90       13.97      2.56 o
   0  -2  10       73.85       74.59      2.45 o
   1  -2  10       11.39       13.19      2.06 o
   2  -2  10      410.82      414.12     11.30 o
   3  -2  10      303.83      299.67      5.65 o
   4  -2  10      574.27      597.47      8.16 o
   5  -2  10      199.41      209.89      5.83 o
   6  -2  10      107.68      108.80      2.53 o
   7  -2  10       13.97       14.03      4.42 o
   8  -2  10        8.24        7.14      4.05 o
  -7  -1  10       12.17       13.88      4.26 o
  -6  -1  10        3.01        4.64      3.17 o
  -5  -1  10       35.22       38.39      3.09 o
  -4  -1  10      128.50      132.03      4.50 o
  -3  -1  10       81.32       73.76     14.63 o
  -2  -1  10      203.27      221.39      3.27 o
  -1  -1  10      744.61      759.37     10.38 o
   0  -1  10        1.79        5.67      2.16 o
   1  -1  10       20.43       16.25      2.43 o
   2  -1  10      606.91      604.90     15.83 o
   3  -1  10      214.30      195.82      2.41 o
   4  -1  10      852.56      823.16     19.20 o
   5  -1  10      165.55      182.80      5.88 o
   6  -1  10      388.25      394.86      3.11 o
   7  -1  10       14.07       15.02      2.03 o
   8  -1  10       28.14       33.56      4.52 o
  -7   0  10       17.51       28.83      3.29 o
  -6   0  10      478.38      467.60     10.98 o
  -5   0  10       98.47       96.70      2.52 o
  -4   0  10       25.24       29.19      2.64 o
  -3   0  10      147.49      144.97      3.34 o
  -2   0  10      376.08      368.74      7.11 o
  -1   0  10       39.90       36.41      3.32 o
   0   0  10      347.34      332.06      3.69 o
   1   0  10      154.87      143.64      2.28 o
   2   0  10       76.22       72.93      3.80 o
   3   0  10      214.17      222.01      2.53 o
   4   0  10        1.22        3.26      2.15 o
   5   0  10      168.15      175.79      5.17 o
   6   0  10       94.01       91.94      2.71 o
   7   0  10      303.44      320.65     13.02 o
   8   0  10       28.48       32.71      2.91 o
  -7   1  10      107.37       89.23     13.32 o
  -6   1  10       64.47       67.84      3.03 o
  -5   1  10       12.01       13.23      2.27 o
  -4   1  10      115.60      120.36      4.19 o
  -3   1  10       84.19       99.23      4.00 o
  -2   1  10       41.81       38.60      2.69 o
  -1   1  10      334.08      338.12     11.81 o
   0   1  10     2956.92     3091.75     85.24 o
   1   1  10       61.89       55.34      2.34 o
   2   1  10       28.52       24.58      2.08 o
   3   1  10        1.78        5.33      1.99 o
   4   1  10        1.00        0.11      1.96 o
   5   1  10      254.05      283.52     11.38 o
   6   1  10      102.62       97.17      4.32 o
   7   1  10       69.10       68.16      5.51 o
   8   1  10       43.56       43.43      5.01 o
  -7   2  10        6.89       16.25      4.82 o
  -6   2  10      187.83      188.23      3.10 o
  -5   2  10      114.88      126.72      2.83 o
  -4   2  10      230.20      245.84      5.11 o
  -3   2  10        0.98        4.64      2.61 o
  -2   2  10      189.71      170.13      6.28 o
  -1   2  10      186.20      178.93      3.29 o
   0   2  10      119.33      127.51      2.41 o
   1   2  10     1556.44     1503.15     35.73 o
   2   2  10      199.26      162.68      5.07 o
   3   2  10      197.34      199.17      6.53 o
   4   2  10      340.14      356.90     13.32 o
   5   2  10      134.92      137.55      4.00 o
   6   2  10       79.33       76.23      2.42 o
   7   2  10       15.90       17.20      2.14 o
   8   2  10       73.76       66.31      4.53 o
  -7   3  10       17.09       12.95      2.59 o
  -6   3  10       57.61       63.54      3.60 o
  -5   3  10      271.62      274.09      3.13 o
  -4   3  10      322.67      308.65      9.09 o
  -3   3  10      102.98      100.24      7.79 o
  -2   3  10        1.50       -1.97      1.97 o
  -1   3  10      177.12      173.27      2.85 o
   0   3  10        4.45        8.07      2.93 o
   1   3  10      336.36      319.49      3.92 o
   2   3  10      714.70      695.69      9.00 o
   3   3  10      419.53      432.53     11.28 o
   4   3  10      609.04      624.44     12.27 o
   5   3  10      254.20      239.08      8.89 o
   6   3  10       24.11       24.00      2.33 o
   7   3  10       32.20       35.35      2.19 o
   8   3  10       42.91       37.88      6.01 o
  -7   4  10       71.69       68.61      4.40 o
  -6   4  10       11.78       20.32      5.20 o
  -5   4  10        0.91       -1.03      2.07 o
  -4   4  10       97.84       96.70      5.02 o
  -3   4  10      147.49      139.85      2.73 o
  -2   4  10       79.54       84.93      5.17 o
  -1   4  10        3.42        7.05      2.16 o
   0   4  10      437.92      434.22     11.66 o
   1   4  10      552.95      572.04     24.66 o
   2   4  10       88.37       74.03      2.05 o
   3   4  10      371.65      353.94     16.36 o
   4   4  10      255.49      268.22      2.82 o
   5   4  10       13.33       16.44      2.46 o
   6   4  10        0.79        2.98      2.49 o
   7   4  10      129.81      123.71      2.74 o
   8   4  10       18.86       28.81      6.59 o
  -7   5  10      127.40      110.50      4.19 o
  -6   5  10       43.31       46.34      3.42 o
  -5   5  10      211.16      200.34      3.55 o
  -4   5  10       72.00       64.50      4.33 o
  -3   5  10       44.94       46.19      2.50 o
  -2   5  10       11.19       15.13      2.22 o
  -1   5  10       13.29       11.68      2.14 o
   0   5  10      659.24      658.24     24.68 o
   1   5  10       38.00       35.29      2.60 o
   2   5  10       19.00       10.94      2.15 o
   3   5  10      426.03      450.69      3.12 o
   4   5  10       64.20       65.61      1.90 o
   5   5  10      205.76      204.84      6.16 o
   6   5  10       11.30       15.83      2.46 o
   7   5  10        5.30        9.58      3.89 o
   8   5  10       38.24       30.27      2.36 o
  -6   6  10       39.59       44.12      2.94 o
  -5   6  10       32.09       35.42      3.04 o
  -4   6  10       25.26       28.07      2.81 o
  -3   6  10      908.12      909.41     31.16 o
  -2   6  10      127.17      132.74      3.64 o
  -1   6  10        0.96        5.19      2.69 o
   0   6  10       22.95       28.64      3.85 o
   1   6  10      755.62      774.14      7.16 o
   2   6  10        1.90        7.50      6.51 o
   3   6  10       15.77       14.32      2.66 o
   4   6  10      265.44      260.57      4.77 o
   5   6  10      154.36      150.94      4.04 o
   6   6  10       33.54       37.36      2.98 o
   7   6  10       11.63        5.78      2.11 o
   8   6  10       76.86       67.73      2.70 o
  -6   7  10        8.08       19.58      5.17 o
  -5   7  10        6.39        4.01      2.78 o
  -4   7  10      234.58      229.87      8.39 o
  -3   7  10       29.75       32.63      2.07 o
  -2   7  10        3.39        4.03      2.01 o
  -1   7  10      431.33      442.48     10.00 o
   0   7  10      118.09      122.14      2.29 o
   1   7  10      188.83      193.21      2.44 o
   2   7  10      251.56      241.24      7.79 o
   3   7  10      177.71      183.83      5.17 o
   4   7  10        6.30        9.82      2.26 o
   5   7  10       71.71       62.31      3.39 o
   6   7  10       59.05       60.44      2.97 o
   7   7  10      207.84      203.13     12.53 o
  -5   8  10       13.30       12.73      2.69 o
  -4   8  10        0.90        4.44      3.09 o
  -3   8  10       24.51       25.18      3.11 o
  -2   8  10        2.75       12.44      2.05 o
  -1   8  10        0.87        3.85      2.21 o
   0   8  10       25.12       35.43      2.77 o
   1   8  10       75.14       76.80      6.20 o
   2   8  10      507.65      499.61     14.58 o
   3   8  10        1.51       -0.08      2.71 o
   4   8  10       11.93       19.83      2.62 o
   5   8  10       65.07       60.67      3.90 o
   6   8  10       98.88       99.36      6.20 o
  -4   9  10       23.69       23.31      2.27 o
  -3   9  10       67.09       73.04      3.48 o
  -2   9  10       73.72       66.66      3.48 o
  -1   9  10      108.25      105.89      4.92 o
   0   9  10        1.49        4.38      2.30 o
   1   9  10        2.45        6.59      4.49 o
   2   9  10        9.11       10.58      3.26 o
   3   9  10      161.25      157.66      5.17 o
   4   9  10       25.31       28.52      2.72 o
   5   9  10        1.95        6.26      3.02 o
   6   9  10       20.48       15.72      2.64 o
  -3  10  10        2.23        9.55      4.00 o
  -2  10  10      165.77      153.09      6.86 o
  -1  10  10       73.87       73.40      5.81 o
   0  10  10       99.93      102.15      3.11 o
   1  10  10      174.46      170.06      5.80 o
   2  10  10        5.20        4.57      2.56 o
   3  10  10       83.43       75.19      2.79 o
   4  10  10        7.22       15.96      7.16 o
   0  11  10       48.00       51.96      7.58 o
   1  11  10        0.80        7.81      2.63 o
   2  11  10       91.88       78.49      4.90 o
  -2  -8  11      132.71      114.37      6.60 o
  -1  -8  11      124.33      119.18      6.85 o
   0  -8  11       42.81       43.02      5.93 o
   1  -8  11       59.74       57.42     12.26 o
   2  -8  11       50.66       43.68      4.27 o
  -2  -7  11      142.80      144.69      6.24 o
  -1  -7  11       90.81       90.79      4.30 o
   0  -7  11       88.54       98.53      9.03 o
   1  -7  11      157.38      185.46      6.10 o
   2  -7  11      178.68      179.28     18.47 o
   3  -7  11       56.11       57.07      4.66 o
   4  -7  11        5.49       15.14      4.15 o
  -5  -6  11       56.70       25.93     20.02 o
  -2  -6  11      175.34      178.23      5.73 o
  -1  -6  11       30.39       33.93      3.86 o
   0  -6  11      170.00      190.84      7.59 o
   1  -6  11        7.74       14.05      3.12 o
   2  -6  11       90.74       98.23      3.31 o
   3  -6  11      173.77      156.36      3.70 o
   4  -6  11       69.71       80.80      9.05 o
   5  -6  11       45.55       43.44      3.10 o
  -5  -5  11       16.44       13.32      4.54 o
  -4  -5  11      170.18      172.37      6.06 o
  -2  -5  11      340.04      370.84     12.77 o
  -1  -5  11       37.86       43.76      3.78 o
   0  -5  11      425.55      437.26      5.87 o
   1  -5  11      189.93      202.03      6.27 o
   2  -5  11       64.17       83.05      3.97 o
   3  -5  11      245.09      231.31      8.76 o
   4  -5  11       12.69       12.97      2.83 o
   5  -5  11        0.81       -3.72      5.57 o
   6  -5  11      149.48      160.56      7.62 o
  -6  -4  11      110.63       98.04      4.72 o
  -5  -4  11      117.66      111.55      7.02 o
  -4  -4  11       22.15       12.13     15.19 o
  -3  -4  11       27.36       25.21      4.55 o
  -2  -4  11        5.78        8.20      3.59 o
  -1  -4  11       18.53       23.00      3.66 o
   0  -4  11       76.54       82.55      2.93 o
   1  -4  11      481.39      496.04     12.43 o
   2  -4  11     1115.10     1072.09     29.60 o
   3  -4  11      163.62      152.70     17.46 o
   4  -4  11      167.44      159.81      4.25 o
   5  -4  11       31.58       34.78      3.03 o
   6  -4  11       30.72       32.81      2.74 o
   7  -4  11        1.50        3.10      5.53 o
  -6  -3  11       87.06       82.46      8.34 o
  -5  -3  11       88.86       81.57      4.11 o
  -4  -3  11      382.53      387.59      5.59 o
  -3  -3  11      231.06      229.59      3.91 o
  -2  -3  11      215.61      219.74      4.91 o
  -1  -3  11      160.12      170.58      3.56 o
   0  -3  11      139.31      139.21      4.91 o
   1  -3  11       63.53       56.60      3.93 o
   2  -3  11        9.78       12.31      3.32 o
   3  -3  11       81.47       87.09      2.50 o
   4  -3  11      246.17      235.15     13.14 o
   5  -3  11      120.77      120.92      4.25 o
   6  -3  11       40.12       36.72      2.07 o
   7  -3  11      167.73      162.49      2.75 o
  -7  -2  11       14.95       13.37      6.62 o
  -6  -2  11        4.74        1.18      3.17 o
  -5  -2  11      119.16      108.82      8.34 o
  -4  -2  11      158.04      163.68      5.17 o
  -3  -2  11       74.87       70.46      2.98 o
  -2  -2  11     1005.91     1004.61      7.14 o
  -1  -2  11     2067.13     2171.82     23.39 o
   0  -2  11     1247.33     1290.03     18.15 o
   1  -2  11       63.72       59.16      2.36 o
   2  -2  11      160.17      167.98      4.53 o
   3  -2  11       16.06       17.52      2.19 o
   4  -2  11       62.52       63.11      2.46 o
   5  -2  11      378.07      389.94     11.61 o
   6  -2  11        8.46       10.38      2.26 o
   7  -2  11       86.36       80.54      3.64 o
   8  -2  11       23.45       20.24      5.75 o
  -7  -1  11      113.47      109.88      7.94 o
  -6  -1  11       17.81       19.31      5.47 o
  -5  -1  11        4.13        7.66      2.58 o
  -4  -1  11        1.32        7.12      2.73 o
  -3  -1  11      293.18      284.89      7.26 o
  -2  -1  11      338.61      324.44      3.46 o
  -1  -1  11      194.72      193.37      2.90 o
   0  -1  11      876.32      859.29     12.00 o
   1  -1  11      377.37      369.35      5.41 o
   2  -1  11       50.78       52.72      2.17 o
   3  -1  11      449.00      449.48     11.59 o
   4  -1  11     1301.98     1291.98     17.45 o
   5  -1  11       62.82       65.20      2.97 o
   6  -1  11       51.79       52.32      2.63 o
   7  -1  11        4.87        9.74      2.35 o
   8  -1  11       19.88       17.39      3.19 o
  -7   0  11       12.72       11.81      3.54 o
  -6   0  11        6.42        9.91      2.63 o
  -5   0  11      119.10      113.29      2.81 o
  -4   0  11      330.29      316.82      5.97 o
  -3   0  11      235.41      239.17      3.19 o
  -2   0  11       51.90       52.68      2.36 o
  -1   0  11      317.95      309.30      8.54 o
   0   0  11       77.97       89.82      3.27 o
   1   0  11      256.11      288.17      7.46 o
   2   0  11        1.14        1.49      1.77 o
   3   0  11      523.47      524.84      5.76 o
   4   0  11      109.56      109.61      3.22 o
   5   0  11      321.50      334.21     11.46 o
   6   0  11      316.05      304.54      5.17 o
   7   0  11      342.49      341.78      3.66 o
   8   0  11      130.88      134.70      3.77 o
  -7   1  11        0.50       13.32      3.07 o
  -6   1  11        2.93        0.22      2.60 o
  -5   1  11       19.76       18.80      3.64 o
  -4   1  11      118.28      113.21      2.76 o
  -3   1  11      386.87      366.77      4.48 o
  -2   1  11        0.90        1.10      4.14 o
  -1   1  11      138.26      142.28      3.12 o
   0   1  11     1093.06     1055.65     30.64 o
   1   1  11      649.54      635.05     22.70 o
   2   1  11      462.38      458.65      8.23 o
   3   1  11      227.88      229.60      6.70 o
   4   1  11      445.04      426.47      6.88 o
   5   1  11      106.86      108.09      7.14 o
   6   1  11      199.14      197.32      4.78 o
   7   1  11      524.32      525.03     22.39 o
   8   1  11       53.44       51.66      3.02 o
  -7   2  11       39.71       41.25      3.07 o
  -6   2  11        7.95        7.82      2.46 o
  -5   2  11      122.14      128.00      4.53 o
  -4   2  11      150.52      146.50      4.92 o
  -3   2  11       35.37       36.11      1.92 o
  -2   2  11       12.25       14.57      2.22 o
  -1   2  11      294.16      311.84      8.17 o
   0   2  11      150.34      142.03      3.94 o
   1   2  11      672.30      647.46     14.49 o
   2   2  11     1053.89     1040.25     15.76 o
   3   2  11      178.43      169.52      5.45 o
   4   2  11       32.88       37.59      2.53 o
   5   2  11       14.58       20.82      3.75 o
   6   2  11       65.35       62.27      2.24 o
   7   2  11       51.16       52.55      4.53 o
   8   2  11       81.18       77.26      6.36 o
  -7   3  11       33.30       28.71      3.02 o
  -6   3  11        1.82       -0.16      5.68 o
  -5   3  11       52.05       56.25      2.47 o
  -4   3  11      260.46      263.27      2.93 o
  -3   3  11      518.53      492.15     14.62 o
  -2   3  11      228.13      227.28      6.89 o
  -1   3  11       41.51       48.61      2.29 o
   0   3  11       58.12       63.80      2.11 o
   1   3  11      360.67      357.78      8.64 o
   2   3  11        5.60       13.52      3.52 o
   3   3  11      571.34      554.41     14.80 o
   4   3  11      161.54      160.32     10.08 o
   5   3  11      309.43      291.95     10.73 o
   6   3  11      198.73      206.15      3.72 o
   7   3  11      107.73      111.04      2.76 o
   8   3  11        5.47        8.14      2.83 o
  -7   4  11        2.91       16.61      2.97 o
  -6   4  11       41.92       46.04      2.71 o
  -5   4  11       34.00       36.23      2.61 o
  -4   4  11       22.03       23.43      2.10 o
  -3   4  11        1.77        7.87      2.71 o
  -2   4  11      445.42      438.97      6.85 o
  -1   4  11     1168.38     1156.08     17.10 o
   0   4  11       19.49       25.82      2.94 o
   1   4  11      150.13      153.85      3.44 o
   2   4  11      138.08      135.12      5.76 o
   3   4  11      226.99      240.44      9.58 o
   4   4  11      347.76      339.25     15.28 o
   5   4  11        9.09        4.93      2.25 o
   6   4  11        7.70       13.38      2.55 o
   7   4  11       61.45       58.63      3.20 o
   8   4  11      114.90      111.27      4.83 o
  -6   5  11      145.02      137.13      3.17 o
  -5   5  11      103.69      105.59      5.56 o
  -4   5  11       11.74       16.23      2.50 o
  -3   5  11        8.83       15.00      4.19 o
  -2   5  11      242.63      244.30      4.87 o
  -1   5  11       13.52       16.56      3.41 o
   0   5  11       18.61       20.47      2.21 o
   1   5  11       22.19       29.65      3.64 o
   2   5  11      350.08      357.28     13.05 o
   3   5  11      763.24      742.68     12.21 o
   4   5  11      255.97      260.60      6.97 o
   5   5  11       59.99       75.29      3.94 o
   6   5  11       35.51       37.31      2.35 o
   7   5  11        2.01        9.81      3.16 o
   8   5  11        1.78        3.06      3.36 o
  -6   6  11        1.32        6.52      2.91 o
  -5   6  11      173.60      162.67      8.39 o
  -4   6  11       34.15       41.76      6.87 o
  -3   6  11      567.61      583.67      8.49 o
  -2   6  11      217.10      210.37      5.22 o
  -1   6  11       14.77       18.99      2.18 o
   0   6  11       53.58       58.82      2.77 o
   1   6  11       90.59      102.50      3.44 o
   2   6  11      266.23      272.06      9.60 o
   3   6  11      250.20      259.46      6.56 o
   4   6  11       19.04       22.73      4.49 o
   5   6  11      230.02      228.80     10.36 o
   6   6  11      183.02      188.04      2.79 o
   7   6  11       12.03        8.42      2.80 o
  -5   7  11       11.41        8.76      4.63 o
  -4   7  11      290.41      272.50      5.58 o
  -3   7  11       80.34       85.92      2.59 o
  -2   7  11        4.07       12.34      3.59 o
  -1   7  11      106.50      113.66      6.34 o
   0   7  11      258.13      267.91      6.49 o
   1   7  11      292.42      307.79      9.72 o
   2   7  11        9.43       13.11      3.67 o
   3   7  11      345.55      359.19      5.15 o
   4   7  11       14.21       25.97      2.87 o
   5   7  11        5.79        6.39      2.14 o
   6   7  11       33.21       39.60      6.08 o
   7   7  11       40.01       40.94      2.48 o
  -4   8  11        1.62        5.94      3.92 o
  -3   8  11       21.04       21.80      2.20 o
  -2   8  11       83.18       84.51      2.91 o
  -1   8  11       26.27       37.50      6.06 o
   0   8  11        0.91        4.42      2.03 o
   1   8  11      118.55      118.66      2.64 o
   2   8  11      484.18      492.00     25.69 o
   3   8  11        0.98        3.90      1.98 o
   4   8  11      134.82      127.95      6.91 o
   5   8  11      120.81      114.85      3.69 o
   6   8  11       87.44       91.79     11.76 o
  -4   9  11        0.48        3.74      4.23 o
  -3   9  11       71.72       64.23      4.66 o
  -2   9  11        5.05       -2.08      3.06 o
  -1   9  11       97.76       97.84      2.84 o
   0   9  11       80.80       77.97      2.62 o
   1   9  11        4.08       11.17      2.92 o
   2   9  11      145.79      133.64      5.86 o
   3   9  11       62.85       50.44      2.83 o
   4   9  11      389.25      357.12      7.21 o
   5   9  11      206.13      192.98      8.06 o
  -2  10  11       98.09       85.14      4.50 o
  -1  10  11      111.37      111.61      4.17 o
   0  10  11       43.38       43.62      6.56 o
   1  10  11        1.46        3.08      3.86 o
   2  10  11        6.17       10.78      3.51 o
   3  10  11      126.57      115.31      6.10 o
   4  10  11        1.33        3.51      2.39 o
   1  11  11      171.82      158.52      6.74 o
  -2  -7  12      140.06      129.19      6.10 o
  -1  -7  12      106.97      103.56      4.72 o
   0  -7  12        0.91        5.55      4.03 o
   1  -7  12      103.00       99.42     11.22 o
   2  -7  12        8.18       20.69      8.86 o
   3  -7  12      170.86      170.84      4.14 o
  -2  -6  12        2.26        2.41      4.79 o
  -1  -6  12       72.13       66.77      4.23 o
   0  -6  12      305.07      328.30      5.04 o
   1  -6  12      222.23      241.57      4.78 o
   2  -6  12       16.53       22.53      4.14 o
   3  -6  12        1.51        0.98      8.11 o
   4  -6  12        0.79        7.02      2.95 o
   5  -6  12      111.98       90.42      8.03 o
  -5  -5  12      171.56      145.36      9.15 o
  -4  -5  12       30.51       30.01      5.94 o
  -2  -5  12      106.69      100.60      9.49 o
  -1  -5  12      237.07      262.44     10.24 o
   0  -5  12      229.71      245.31      8.11 o
   1  -5  12      152.32      152.74      4.19 o
   2  -5  12      170.05      173.93      4.19 o
   3  -5  12       28.30       43.88      7.13 o
   4  -5  12        5.67        7.29      2.81 o
   5  -5  12       60.58       53.48      3.16 o
  -5  -4  12       54.29       49.53      4.73 o
  -4  -4  12      314.25      327.85     10.01 o
  -3  -4  12      152.19      150.85      5.18 o
  -2  -4  12        1.09        0.59      3.37 o
  -1  -4  12        1.12        4.98      3.98 o
   0  -4  12      256.40      272.93      6.39 o
   1  -4  12      252.17      277.48      8.34 o
   2  -4  12      346.82      334.85     10.61 o
   3  -4  12      375.94      378.44     16.83 o
   4  -4  12        2.64        3.37      2.56 o
   5  -4  12      206.50      196.72      2.96 o
   6  -4  12       83.37       74.21      6.91 o
  -6  -3  12      119.50      115.34      7.71 o
  -5  -3  12      108.99      113.93      4.23 o
  -4  -3  12       24.58       27.02      4.15 o
  -3  -3  12      126.11      121.27      3.40 o
  -2  -3  12        9.02        6.98      2.67 o
  -1  -3  12       27.57       30.16      2.88 o
   0  -3  12       69.42       71.49      3.80 o
   1  -3  12      559.18      533.53      5.40 o
   2  -3  12      228.33      221.53     38.78 o
   3  -3  12      236.72      255.66      7.06 o
   4  -3  12      369.73      367.83      7.41 o
   5  -3  12       75.85       67.44      3.08 o
   6  -3  12        0.67        6.73      2.79 o
   7  -3  12       35.86       40.46      2.67 o
  -6  -2  12      351.87      343.77      5.17 o
  -5  -2  12      150.15      148.41      9.15 o
  -4  -2  12       62.79       63.15      3.40 o
  -3  -2  12        8.22        5.40      2.61 o
  -2  -2  12      109.93      112.16      3.02 o
  -1  -2  12      160.54      161.57      3.39 o
   0  -2  12       16.62       24.12      2.39 o
   1  -2  12      216.93      224.19      6.87 o
   2  -2  12      293.20      321.35      7.54 o
   3  -2  12      176.56      173.23      6.16 o
   4  -2  12       14.47       14.74      3.34 o
   5  -2  12       49.06       53.31      4.30 o
   6  -2  12       15.96       19.14      3.95 o
   7  -2  12       50.68       45.99      3.57 o
  -6  -1  12       32.30       31.70      5.75 o
  -5  -1  12      186.67      199.04      7.08 o
  -4  -1  12       10.39       10.68      2.47 o
  -3  -1  12      515.35      526.59      4.49 o
  -2  -1  12      877.19      929.63     11.58 o
  -1  -1  12        2.21        1.19      2.18 o
   0  -1  12       15.06       13.09      2.33 o
   1  -1  12      418.53      449.35      7.89 o
   2  -1  12      811.55      840.38      6.34 o
   3  -1  12       15.00       16.29      2.22 o
   4  -1  12       58.77       62.25      6.77 o
   5  -1  12      178.82      174.92      6.79 o
   6  -1  12       67.05       60.70      2.59 o
   7  -1  12        0.62        6.32      2.94 o
  -7   0  12       12.44        9.55      5.93 o
  -6   0  12       11.66       14.31      3.12 o
  -5   0  12       37.38       38.56      2.44 o
  -4   0  12      144.36      155.49      4.87 o
  -3   0  12      175.73      194.11      3.10 o
  -2   0  12        1.27        4.29      2.11 o
  -1   0  12      474.23      467.61      9.15 o
   0   0  12      262.20      253.65      3.08 o
   1   0  12      185.98      176.31      3.70 o
   2   0  12        9.75       13.07      2.17 o
   3   0  12     1341.37     1405.82     24.71 o
   4   0  12       30.00       35.93      3.08 o
   5   0  12       96.76       94.75      2.22 o
   6   0  12      311.18      305.73      9.20 o
   7   0  12       13.52       20.26      3.91 o
   8   0  12       63.32       67.31      5.31 o
  -7   1  12       10.19       10.55      2.91 o
  -6   1  12      117.99      102.21     10.38 o
  -5   1  12        6.67       12.93      4.08 o
  -4   1  12        3.07        0.60      2.39 o
  -3   1  12      106.67      111.14      3.95 o
  -2   1  12      502.68      446.31     10.83 o
  -1   1  12       17.21       10.50      2.19 o
   0   1  12       28.20       25.87      2.30 o
   1   1  12      328.38      322.06      5.62 o
   2   1  12      483.80      480.45     10.04 o
   3   1  12      127.33      131.32      6.10 o
   4   1  12        5.84        6.71      1.78 o
   5   1  12       70.95       69.89      3.67 o
   6   1  12      128.83      135.38      3.27 o
   7   1  12      347.77      362.63     10.50 o
   8   1  12      116.09      108.28      7.62 o
  -7   2  12       30.64       27.53      4.36 o
  -6   2  12       44.35       51.28      2.56 o
  -5   2  12       13.71       15.00      3.06 o
  -4   2  12       24.35       28.67      2.33 o
  -3   2  12      512.30      511.42      7.03 o
  -2   2  12       22.99       19.25      2.62 o
  -1   2  12      354.61      353.03      3.87 o
   0   2  12      313.23      340.82     11.34 o
   1   2  12       48.36       54.83      2.34 o
   2   2  12       60.94       59.01      2.57 o
   3   2  12       10.78       16.27      3.00 o
   4   2  12      437.12      437.37      5.85 o
   5   2  12        7.47       17.45      5.45 o
   6   2  12        6.29        4.43      2.28 o
   7   2  12       29.31       33.09      2.46 o
   8   2  12      152.07      135.69      6.29 o
  -6   3  12        0.34        7.86      2.73 o
  -5   3  12       73.95       77.53      2.57 o
  -4   3  12        0.57        6.21      4.04 o
  -3   3  12        2.41        1.09      2.84 o
  -2   3  12      413.01      409.40      7.58 o
  -1   3  12      606.98      609.61      7.53 o
   0   3  12      197.59      194.63      2.69 o
   1   3  12      137.45      150.11      5.53 o
   2   3  12      178.24      175.34      4.47 o
   3   3  12      172.55      167.34      2.67 o
   4   3  12       90.57      106.46      2.64 o
   5   3  12      161.17      143.35      6.59 o
   6   3  12        8.02        8.57      2.33 o
   7   3  12       30.39       32.29      2.09 o
   8   3  12       41.70       42.92      3.45 o
  -6   4  12       37.49       32.84      2.92 o
  -5   4  12       88.48       91.51      4.58 o
  -4   4  12       18.34       24.58      2.07 o
  -3   4  12       11.64       15.61      3.31 o
  -2   4  12        8.51        8.01      2.31 o
  -1   4  12      235.58      229.56      7.42 o
   0   4  12      712.52      712.52     11.00 o
   1   4  12      304.50      321.06      3.22 o
   2   4  12       44.34       52.60      2.64 o
   3   4  12      208.69      207.91      4.77 o
   4   4  12      150.63      149.90      5.34 o
   5   4  12       71.50       63.25      2.40 o
   6   4  12       38.76       40.97      3.06 o
   7   4  12        5.11        4.23      2.67 o
   8   4  12       73.72       69.41      3.03 o
  -6   5  12       44.50       46.94      6.91 o
  -5   5  12        8.51       14.56      3.70 o
  -4   5  12       26.87       32.31      2.40 o
  -3   5  12        0.64        2.79      3.69 o
  -2   5  12        9.14       13.76      2.00 o
  -1   5  12       40.47       40.81      4.53 o
   0   5  12      838.61      837.97     13.77 o
   1   5  12      705.55      735.20     20.94 o
   2   5  12       63.77       70.85      4.67 o
   3   5  12       18.27       27.02      2.41 o
   4   5  12      257.46      268.69      4.60 o
   5   5  12       41.95       61.14      4.03 o
   6   5  12      166.18      175.35      6.28 o
   7   5  12       23.72       19.59      2.67 o
  -5   6  12        9.80       15.78      2.45 o
  -4   6  12        0.99        4.97      3.99 o
  -3   6  12      102.29      113.96      2.81 o
  -2   6  12        0.58        4.58      2.45 o
  -1   6  12      110.71      116.04      3.44 o
   0   6  12      446.37      447.06     12.39 o
   1   6  12        1.70       -0.42      2.18 o
   2   6  12       20.07       23.12      2.23 o
   3   6  12        1.38       -0.29      2.23 o
   4   6  12      141.76      153.57      5.45 o
   5   6  12       78.20       81.94      4.16 o
   6   6  12       39.42       41.93      4.65 o
   7   6  12       33.97       37.31      4.95 o
  -5   7  12       50.48       60.16      5.48 o
  -4   7  12      199.38      188.50      5.80 o
  -3   7  12      430.64      403.83      2.98 o
  -2   7  12       61.06       62.48      2.25 o
  -1   7  12       14.38       14.75      2.64 o
   0   7  12       31.68       33.31      2.54 o
   1   7  12      137.30      140.78      7.13 o
   2   7  12      268.24      274.32      4.57 o
   3   7  12       24.03       30.74      2.30 o
   4   7  12       21.85       22.59      2.30 o
   5   7  12      215.37      207.74      5.13 o
   6   7  12        4.63        8.60      4.92 o
   7   7  12        8.02        3.90      2.97 o
  -4   8  12      305.67      284.54     17.44 o
  -3   8  12       20.90       28.90      4.05 o
  -2   8  12       82.31       81.36      3.85 o
  -1   8  12        8.67        8.37      5.76 o
   0   8  12       96.74       88.17      5.78 o
   1   8  12       12.36       13.25      2.34 o
   2   8  12      159.86      164.45      7.13 o
   3   8  12      174.02      164.40      6.91 o
   4   8  12       16.80       19.85      7.55 o
   5   8  12       15.51       19.68      3.72 o
   6   8  12       63.88       59.53      3.50 o
  -3   9  12       10.48       21.33      5.70 o
  -2   9  12        5.16        6.62      2.46 o
  -1   9  12       29.71       29.50      3.45 o
   0   9  12       28.39       38.91      3.92 o
   1   9  12      168.85      167.15      2.82 o
   2   9  12       26.48       29.40      2.39 o
   3   9  12       10.65        8.13      3.44 o
   4   9  12      108.92      117.01      7.47 o
   5   9  12        8.21        9.00      5.85 o
  -2  10  12       24.81       23.70      4.08 o
  -1  10  12       84.32       78.79      3.70 o
   0  10  12       13.79       11.56      4.67 o
   1  10  12       10.77       13.47      3.09 o
   2  10  12       37.88       43.52      4.88 o
   3  10  12       39.36       45.61      3.47 o
   4  10  12       22.70       22.89      3.49 o
  -1  -7  13      252.01      241.61      5.91 o
   0  -7  13       15.85       12.52      4.38 o
   1  -7  13        1.11       10.10      4.03 o
   2  -7  13       16.05       18.40      6.10 o
  -2  -6  13      265.17      282.78      7.18 o
  -1  -6  13       24.87       26.99      4.53 o
   0  -6  13        9.38        4.56      6.04 o
   1  -6  13      283.38      296.00      6.62 o
   2  -6  13       41.37       34.68      3.51 o
   3  -6  13      115.30      123.49      9.32 o
   4  -6  13       56.51       70.33      4.48 o
  -4  -5  13       45.81       42.77      8.65 o
  -2  -5  13        2.44        3.14      4.14 o
  -1  -5  13       18.16       21.87      4.55 o
   0  -5  13       46.09       50.69      3.98 o
   1  -5  13      162.45      161.21      4.14 o
   2  -5  13      229.63      245.97      4.56 o
   3  -5  13       94.81       92.44      5.69 o
   4  -5  13       32.98       33.20      2.85 o
   5  -5  13        2.65        4.89      2.72 o
  -5  -4  13       14.15       11.84      4.14 o
  -4  -4  13       84.76       93.85      5.58 o
  -3  -4  13      534.89      527.42      6.71 o
  -2  -4  13      299.19      308.93      6.56 o
  -1  -4  13       76.69       70.39      4.15 o
   0  -4  13       79.94       73.67      3.25 o
   1  -4  13       64.56       79.62      4.32 o
   2  -4  13      122.09      123.78      6.25 o
   3  -4  13       50.37       43.86      2.52 o
   4  -4  13       27.60       31.20      2.48 o
   5  -4  13       81.77       87.51      3.39 o
   6  -4  13       49.43       51.28      2.86 o
  -5  -3  13       76.33       81.26      8.98 o
  -4  -3  13        4.94        6.66      4.78 o
  -3  -3  13        3.76        7.40      2.81 o
  -2  -3  13       26.14       24.61      2.72 o
  -1  -3  13      580.49      580.50     15.31 o
   0  -3  13      177.77      185.15      3.90 o
   1  -3  13      114.61      112.28      5.77 o
   2  -3  13      282.19      256.11     37.46 o
   3  -3  13      135.08      132.25      2.66 o
   4  -3  13       38.62       40.45      4.25 o
   5  -3  13      115.33      113.15      7.66 o
   6  -3  13        0.73       -2.83      2.83 o
  -6  -2  13      126.08      114.03      8.23 o
  -5  -2  13       89.85       95.81      3.70 o
  -4  -2  13      271.95      277.38      7.26 o
  -3  -2  13        6.71       10.56      2.54 o
  -2  -2  13       17.02       19.20      2.61 o
  -1  -2  13       55.44       61.80      3.14 o
   0  -2  13       88.14       82.69      2.85 o
   1  -2  13      159.14      150.70      4.63 o
   2  -2  13      111.81       99.82      3.45 o
   3  -2  13      280.01      276.40      9.47 o
   4  -2  13      810.02      804.19     22.80 o
   5  -2  13      131.70      117.35      3.82 o
   6  -2  13       44.75       47.79      3.37 o
   7  -2  13        3.48        3.98      3.73 o
  -6  -1  13       62.18       55.73      4.66 o
  -5  -1  13      152.58      152.40      9.13 o
  -4  -1  13      162.89      163.18      3.06 o
  -3  -1  13      116.77      121.03      3.78 o
  -2  -1  13      360.13      375.43      6.11 o
  -1  -1  13      546.64      544.12     11.63 o
   0  -1  13      196.88      202.53      5.96 o
   1  -1  13      337.68      341.94      8.02 o
   2  -1  13       49.51       61.84      2.81 o
   3  -1  13       90.36       88.04      2.28 o
   4  -1  13      883.59      895.99     39.93 o
   5  -1  13       68.03       62.92      4.40 o
   6  -1  13       45.88       50.58      3.31 o
   7  -1  13       14.39       16.11      2.53 o
  -6   0  13        0.47        9.41      4.11 o
  -5   0  13       61.00       59.71      3.11 o
  -4   0  13       20.94       20.84      2.64 o
  -3   0  13      728.54      740.24      8.79 o
  -2   0  13       61.60       63.31      2.70 o
  -1   0  13       21.21       29.48      2.52 o
   0   0  13      233.54      241.19      2.89 o
   1   0  13      383.76      380.62      8.87 o
   2   0  13      210.61      211.67      2.75 o
   3   0  13      322.33      315.31      2.70 o
   4   0  13      425.29      434.21      3.65 o
   5   0  13       15.50       16.13      2.52 o
   6   0  13        1.23       10.41      4.70 o
   7   0  13        4.20        5.41      3.80 o
  -6   1  13        5.00        3.54      3.00 o
  -5   1  13      173.17      159.53      5.59 o
  -4   1  13      381.25      351.41      7.27 o
  -3   1  13        2.34        4.42      2.49 o
  -2   1  13       37.91       49.74      2.58 o
  -1   1  13       16.32       22.84      3.82 o
   0   1  13       14.34       12.64      2.44 o
   1   1  13       25.51       22.77      2.24 o
   2   1  13      719.90      688.91     15.00 o
   3   1  13      832.05      812.05     22.59 o
   4   1  13        6.18        9.32      2.09 o
   5   1  13      398.78      403.55      6.00 o
   6   1  13      118.76      122.01      7.64 o
   7   1  13       64.86       66.74      2.97 o
   8   1  13       64.07       53.28      3.79 o
  -6   2  13        3.26       10.22      2.85 o
  -5   2  13        9.65       13.13      4.73 o
  -4   2  13      186.48      181.83      3.50 o
  -3   2  13      184.05      195.31      5.00 o
  -2   2  13       54.61       70.73      2.62 o
  -1   2  13       76.65       76.54      2.41 o
   0   2  13      411.71      389.12      7.69 o
   1   2  13       87.48       80.75      2.97 o
   2   2  13        1.39        8.07      5.30 o
   3   2  13      254.55      252.79      4.67 o
   4   2  13      121.37      126.69      4.65 o
   5   2  13       87.05       83.04      2.17 o
   6   2  13      567.43      587.05      7.86 o
   7   2  13      136.93      128.75      4.26 o
   8   2  13       80.64       76.63      4.68 o
  -6   3  13       25.69       25.84      3.32 o
  -5   3  13        7.44       13.33      3.38 o
  -4   3  13       86.47       94.23      3.77 o
  -3   3  13        7.37       12.11      2.76 o
  -2   3  13        6.62       10.55      2.01 o
  -1   3  13      919.80      925.56     18.09 o
   0   3  13      294.30      310.39      3.41 o
   1   3  13       80.65       78.02      2.43 o
   2   3  13       94.06       91.82      4.68 o
   3   3  13       18.59       18.59      2.02 o
   4   3  13       41.32       49.93      2.53 o
   5   3  13        6.42        8.79      3.29 o
   6   3  13      119.22      125.88      2.86 o
   7   3  13       27.70       32.15      2.79 o
   8   3  13        3.31       17.72      6.10 o
  -6   4  13      177.11      157.76      9.68 o
  -5   4  13      465.69      469.00     11.90 o
  -4   4  13        1.68        1.67      3.14 o
  -3   4  13       41.64       39.56      3.37 o
  -2   4  13      141.92      143.94      4.06 o
  -1   4  13       26.69       24.77      3.73 o
   0   4  13      122.60      123.80      3.14 o
   1   4  13      243.90      242.76      6.27 o
   2   4  13      227.92      221.76      2.49 o
   3   4  13       55.82       61.31      2.27 o
   4   4  13      426.47      412.11     11.13 o
   5   4  13      372.26      367.34     12.98 o
   6   4  13        2.63        8.12      1.93 o
   7   4  13        6.87        8.63      5.58 o
  -5   5  13       38.46       44.42      2.71 o
  -4   5  13       23.58       24.95      2.70 o
  -3   5  13       10.93       15.17      2.27 o
  -2   5  13      164.15      172.07      8.90 o
  -1   5  13       53.46       50.52      3.36 o
   0   5  13       90.56       87.76      8.72 o
   1   5  13       89.64       94.16      4.38 o
   2   5  13      403.43      395.15     14.10 o
   3   5  13      361.49      373.65      8.25 o
   4   5  13        2.01        3.82      2.52 o
   5   5  13       24.20       27.75      2.62 o
   6   5  13      127.12      125.19      3.47 o
   7   5  13       73.28       63.95      3.01 o
  -5   6  13       16.47       18.14      4.49 o
  -4   6  13        2.80        5.66      3.36 o
  -3   6  13       27.11       27.17      2.37 o
  -2   6  13        2.08        2.53      2.62 o
  -1   6  13        0.50        8.38      2.06 o
   0   6  13       36.59       42.54      2.19 o
   1   6  13      220.75      220.83      4.63 o
   2   6  13      821.37      826.44     17.24 o
   3   6  13      339.34      368.50      9.17 o
   4   6  13       48.52       50.00      3.31 o
   5   6  13       87.52       96.02      8.15 o
   6   6  13       67.70       71.11      4.70 o
   7   6  13       44.60       46.91      4.00 o
  -4   7  13       42.83       36.79      2.62 o
  -3   7  13      255.22      245.81      5.20 o
  -2   7  13        2.12       11.07      2.57 o
  -1   7  13       19.59       25.99      2.65 o
   0   7  13       95.27       94.33      3.72 o
   1   7  13        2.15        7.19      2.47 o
   2   7  13      354.49      361.05      3.24 o
   3   7  13      144.99      147.13      9.58 o
   4   7  13       38.50       34.03      2.06 o
   5   7  13       13.54       16.84      2.30 o
   6   7  13       18.25       21.02      3.47 o
  -4   8  13       57.35       42.95      2.91 o
  -3   8  13       59.20       71.47      5.71 o
  -2   8  13      161.13      162.49      4.00 o
  -1   8  13       38.97       51.31      4.52 o
   0   8  13      138.27      136.71      2.59 o
   1   8  13        8.54       13.79      8.32 o
   2   8  13        3.76       -1.37      2.04 o
   3   8  13       43.12       49.42      2.48 o
   4   8  13      112.24      117.71      3.34 o
   5   8  13       37.52       44.51      4.52 o
   6   8  13       13.87       19.70      4.41 o
  -3   9  13       36.28       41.54      6.10 o
  -2   9  13       79.39       85.09      4.65 o
  -1   9  13      105.70      110.61      5.73 o
   0   9  13       29.25       30.94      4.02 o
   1   9  13       32.63       22.81      2.27 o
   2   9  13      158.70      160.92      4.60 o
   3   9  13       34.82       39.59      4.22 o
   4   9  13       57.12       56.00      2.86 o
   5   9  13       65.81       55.62      3.70 o
  -1  10  13       58.24       59.30      4.04 o
   0  10  13        9.65       13.07      3.46 o
   1  10  13       29.11       30.02      2.62 o
   2  10  13      154.72      131.16      5.30 o
   3  10  13       20.78       25.09      2.51 o
  -2  -6  14      192.88      167.71      6.94 o
  -1  -6  14       88.67       90.87      4.78 o
   0  -6  14       17.31       16.11      5.12 o
   1  -6  14       75.36       73.10      9.84 o
   2  -6  14       53.99       41.81      4.20 o
   3  -6  14      119.75      120.60      4.89 o
  -2  -5  14       21.93       17.70      5.04 o
  -1  -5  14       60.81       65.49      4.58 o
   0  -5  14      311.27      352.06      8.52 o
   1  -5  14       30.05       36.47      3.24 o
   2  -5  14        4.93        5.52      3.91 o
   3  -5  14       31.50       43.96      6.50 o
   4  -5  14       54.87       43.03      2.74 o
  -4  -4  14       94.48       91.14      7.65 o
  -3  -4  14       18.48       18.44      5.24 o
  -2  -4  14      140.10      142.08      5.08 o
  -1  -4  14      571.91      600.93     27.79 o
   0  -4  14       95.82      100.36      4.11 o
   1  -4  14        1.80       -2.19      4.83 o
   2  -4  14      103.55       87.62      2.85 o
   3  -4  14       20.12       23.38      2.39 o
   4  -4  14       30.86       41.54      7.37 o
   5  -4  14       19.73       20.89      2.52 o
  -5  -3  14       71.09       69.08      5.47 o
  -4  -3  14        1.79        5.29      3.95 o
  -3  -3  14       70.01       58.83     12.78 o
  -2  -3  14        3.31        6.03      3.40 o
  -1  -3  14      110.62      112.98      3.90 o
   0  -3  14      601.73      608.23     10.46 o
   1  -3  14      345.43      341.14      5.37 o
   2  -3  14      244.06      217.82      4.85 o
   3  -3  14        0.93        4.02      2.30 o
   4  -3  14       82.15       83.78      2.89 o
   5  -3  14       91.84       98.33      4.20 o
   6  -3  14        2.41        8.46      4.77 o
  -5  -2  14       68.37       58.04      4.39 o
  -4  -2  14        2.32        2.01      3.19 o
  -3  -2  14       39.41       45.36      3.10 o
  -2  -2  14       63.75       63.35      3.20 o
  -1  -2  14       26.88       27.40      2.73 o
   0  -2  14       97.51       96.24      2.94 o
   1  -2  14      670.46      645.53      5.43 o
   2  -2  14      343.93      349.73     12.32 o
   3  -2  14       14.68       14.37      2.16 o
   4  -2  14       28.27       28.50      3.46 o
   5  -2  14       62.01       61.91      4.37 o
   6  -2  14       37.86       38.99      2.60 o
  -5  -1  14       63.17       68.46      4.00 o
  -4  -1  14       76.26       73.70      3.19 o
  -3  -1  14       33.03       33.80      3.43 o
  -2  -1  14      263.06      264.40      8.78 o
  -1  -1  14        8.08       11.73      2.49 o
   0  -1  14      248.75      245.51      3.01 o
   1  -1  14      159.43      175.34      5.55 o
   2  -1  14       84.32       93.19      5.11 o
   3  -1  14        0.99        9.92      2.53 o
   4  -1  14       20.33       30.53      2.13 o
   5  -1  14       24.23       28.64      3.87 o
   6  -1  14      561.98      530.69      6.20 o
   7  -1  14       51.96       55.34      8.84 o
  -6   0  14       15.56       19.77      6.54 o
  -5   0  14       65.15       63.74      2.86 o
  -4   0  14       62.47       70.36      2.87 o
  -3   0  14      446.58      434.94     13.85 o
  -2   0  14      278.01      264.48      3.49 o
  -1   0  14      139.29      146.69      4.37 o
   0   0  14        6.51        5.24      2.24 o
   1   0  14      136.53      141.42      2.79 o
   2   0  14      474.51      467.59     24.30 o
   3   0  14        6.77        8.85      2.47 o
   4   0  14       29.02       29.66      5.71 o
   5   0  14       27.21       26.57      2.63 o
   6   0  14      216.67      208.51      6.69 o
   7   0  14        2.45       10.41      3.26 o
  -6   1  14       42.57       51.08      7.85 o
  -5   1  14        0.43        0.91      2.66 o
  -4   1  14      141.82      138.02      5.00 o
  -3   1  14      551.39      551.50      5.30 o
  -2   1  14      167.30      165.83      3.34 o
  -1   1  14       15.01       19.66      2.34 o
   0   1  14       88.72      102.20      3.29 o
   1   1  14        1.99       -0.66      2.89 o
   2   1  14      175.94      179.22      4.22 o
   3   1  14     1014.04     1009.01     35.58 o
   4   1  14      227.38      214.22      5.41 o
   5   1  14       73.63       76.88      3.97 o
   6   1  14        1.23        9.75      2.81 o
   7   1  14      113.01      102.19      6.93 o
  -6   2  14        7.37       10.27      3.05 o
  -5   2  14        3.44        6.54      2.75 o
  -4   2  14        3.78        9.85      2.19 o
  -3   2  14       80.59       73.15      3.42 o
  -2   2  14      513.46      487.29     10.65 o
  -1   2  14        2.23        0.18      2.49 o
   0   2  14        1.76        3.22      2.44 o
   1   2  14        5.67       11.73      2.22 o
   2   2  14      732.43      741.62      7.49 o
   3   2  14        7.99        9.17      1.87 o
   4   2  14       22.36       28.14      2.27 o
   5   2  14      185.17      195.69      4.17 o
   6   2  14      126.08      123.32      3.26 o
   7   2  14      177.34      179.63      8.72 o
  -6   3  14       10.60       13.02      5.01 o
  -5   3  14        7.30        8.54      3.56 o
  -4   3  14       78.36       71.94      3.84 o
  -3   3  14        5.79        6.94      2.09 o
  -2   3  14       95.48       96.31      2.33 o
  -1   3  14      331.53      335.46      4.29 o
   0   3  14       76.45       83.15      3.62 o
   1   3  14      117.97      118.49      4.22 o
   2   3  14       82.40       89.70      6.43 o
   3   3  14        3.01        6.82      4.78 o
   4   3  14      165.49      161.98      3.90 o
   5   3  14       32.77       35.80      3.92 o
   6   3  14       78.10       68.97      4.04 o
   7   3  14       25.47       29.25      2.83 o
  -5   4  14       15.71       12.66      3.40 o
  -4   4  14       59.20       61.64      2.56 o
  -3   4  14       37.49       40.82      2.40 o
  -2   4  14      272.97      266.22      3.07 o
  -1   4  14      357.71      346.70      8.22 o
   0   4  14       46.05       44.78      2.00 o
   1   4  14       68.18       83.43      3.01 o
   2   4  14       16.36       16.39      1.80 o
   3   4  14        2.69        1.04      2.20 o
   4   4  14       40.51       38.14      2.16 o
   5   4  14      169.97      167.51      4.64 o
   6   4  14       68.91       76.21      3.09 o
   7   4  14       68.78       53.12      7.66 o
  -5   5  14        2.05       -3.01      3.01 o
  -4   5  14       41.08       43.67      2.29 o
  -3   5  14      202.12      194.65      7.49 o
  -2   5  14        1.17        4.72      3.24 o
  -1   5  14       18.90       21.66      4.12 o
   0   5  14      674.49      662.97     22.55 o
   1   5  14       82.88       82.10      2.70 o
   2   5  14        1.52       11.05      3.22 o
   3   5  14       51.95       54.47      3.17 o
   4   5  14      341.67      336.38     12.81 o
   5   5  14       49.73       47.16      4.45 o
   6   5  14       27.52       30.23      4.88 o
   7   5  14       35.76       44.81      3.71 o
  -5   6  14       29.31       24.31      4.30 o
  -4   6  14       19.33       24.66      2.34 o
  -3   6  14       16.48       19.86      3.62 o
  -2   6  14       71.37       75.73      5.45 o
  -1   6  14        0.45        4.09      2.00 o
   0   6  14       82.22       84.03      2.41 o
   1   6  14       35.44       40.98     11.74 o
   2   6  14       28.00       26.91      3.60 o
   3   6  14      156.55      167.71      2.66 o
   4   6  14       81.21       73.80      2.52 o
   5   6  14      179.96      173.17      4.24 o
   6   6  14        0.69        9.50      2.28 o
  -4   7  14        1.85        4.37      2.79 o
  -3   7  14      124.21      111.95      4.65 o
  -2   7  14       39.75       43.78      2.54 o
  -1   7  14        9.48       16.15      2.18 o
   0   7  14       18.65       19.51      5.95 o
   1   7  14       16.93       21.77      2.80 o
   2   7  14       19.61       27.85      2.66 o
   3   7  14      143.58      138.98      7.32 o
   4   7  14      155.11      154.60      5.78 o
   5   7  14       58.02       61.96      6.59 o
   6   7  14        3.81        8.40      2.36 o
  -3   8  14       26.78       32.21      3.21 o
  -2   8  14       13.19       24.71      2.56 o
  -1   8  14        6.34        4.23      3.54 o
   0   8  14        0.44        2.46      3.70 o
   1   8  14      103.02       93.32      3.53 o
   2   8  14       97.69      106.49      5.46 o
   3   8  14       23.48       21.33      4.94 o
   4   8  14       43.17       39.72      2.44 o
   5   8  14       50.03       46.52      5.73 o
  -2   9  14        0.24        5.38      4.92 o
  -1   9  14       22.59       25.55      2.34 o
   0   9  14      164.69      164.99      2.77 o
   1   9  14       18.41       29.75      2.51 o
   2   9  14       62.50       74.12      4.02 o
   3   9  14       12.49       18.50      2.60 o
   4   9  14       48.82       44.40      2.75 o
   1  10  14      221.29      201.79      9.32 o
   0  -6  15        0.78       -3.45      7.25 o
  -2  -5  15      281.03      261.72      7.04 o
  -1  -5  15       55.63       57.35      7.82 o
   0  -5  15       54.12       56.70      8.63 o
   1  -5  15       96.64       96.07      6.04 o
   2  -5  15      196.70      213.07      4.64 o
   3  -5  15        0.73        6.52      7.82 o
  -3  -4  15        9.65        9.51      4.96 o
  -2  -4  15       18.72       23.65      4.42 o
  -1  -4  15       51.13       55.81      4.27 o
   0  -4  15      229.80      257.45     15.42 o
   1  -4  15      106.04      107.53      4.27 o
   2  -4  15       91.36       97.77      6.52 o
   3  -4  15       18.60       19.73      3.93 o
   4  -4  15       10.30       13.82      2.99 o
  -4  -3  15      202.23      191.75      5.68 o
  -3  -3  15       71.67       68.33      3.33 o
  -2  -3  15      171.99      163.54      4.10 o
  -1  -3  15       60.38       59.50      3.12 o
   0  -3  15        0.85        3.64      2.99 o
   1  -3  15      137.20      148.82      6.92 o
   2  -3  15      171.55      179.56      9.12 o
   3  -3  15        4.58        9.28      2.77 o
   4  -3  15       84.48       75.65      2.94 o
   5  -3  15      202.22      202.55     10.70 o
  -5  -2  15       13.49       13.41      4.23 o
  -4  -2  15      167.94      172.39      4.47 o
  -3  -2  15       38.39       43.07      3.09 o
  -2  -2  15       35.62       35.82      2.89 o
  -1  -2  15      247.15      238.69      6.90 o
   0  -2  15      403.92      411.69      3.86 o
   1  -2  15      132.94      117.97      2.70 o
   2  -2  15      103.99      101.24      3.72 o
   3  -2  15      110.76      104.89      3.87 o
   4  -2  15      174.82      167.43      4.58 o
   5  -2  15        2.91       11.67      2.44 o
   6  -2  15        1.68        8.14      6.15 o
  -5  -1  15      103.20      101.11     12.09 o
  -4  -1  15       37.22       40.88      3.08 o
  -3  -1  15      120.07      116.84      3.11 o
  -2  -1  15        1.90        6.50      2.65 o
  -1  -1  15       29.46       33.10      2.64 o
   0  -1  15      393.88      402.46     12.07 o
   1  -1  15      210.00      203.41      5.75 o
   2  -1  15      135.59      128.51      5.19 o
   3  -1  15      472.26      449.04     11.25 o
   4  -1  15      239.42      235.98      8.44 o
   5  -1  15        1.38        3.74      6.94 o
   6  -1  15       47.38       40.01      2.65 o
  -5   0  15       57.01       48.61      3.22 o
  -4   0  15        4.69       10.83      4.11 o
  -3   0  15      211.97      230.36      3.24 o
  -2   0  15      216.21      217.29      5.98 o
  -1   0  15        7.72       10.14      2.32 o
   0   0  15        1.11        6.68      3.14 o
   1   0  15        8.30        5.07      2.56 o
   2   0  15       36.75       41.57      3.16 o
   3   0  15      508.53      504.00     21.48 o
   4   0  15      215.60      206.21      3.59 o
   5   0  15        1.41        2.72      3.60 o
   6   0  15        0.63        1.21      3.67 o
  -5   1  15       27.66       31.32      4.64 o
  -4   1  15      176.01      174.16      7.08 o
  -3   1  15      325.16      337.64      9.00 o
  -2   1  15      104.81      123.64      7.61 o
  -1   1  15      226.07      233.21      5.70 o
   0   1  15       50.48       51.33      2.60 o
   1   1  15      374.32      376.58      6.36 o
   2   1  15       24.26       24.39      2.56 o
   3   1  15      167.27      161.41      5.16 o
   4   1  15       69.52       76.54      2.87 o
   5   1  15       41.18       49.42      2.42 o
   6   1  15        9.86        6.41      2.45 o
   7   1  15        8.51       14.17      2.39 o
  -5   2  15       14.62       13.59      2.93 o
  -4   2  15       74.12       76.51      2.92 o
  -3   2  15        2.39        7.46      2.34 o
  -2   2  15        6.64        4.39      2.25 o
  -1   2  15      216.10      204.93      2.98 o
   0   2  15      298.12      271.52      5.56 o
   1   2  15        3.66        8.51      2.21 o
   2   2  15      571.95      590.61     11.24 o
   3   2  15      265.65      275.33      8.07 o
   4   2  15      130.33      135.03      3.79 o
   5   2  15      168.63      145.53      2.40 o
   6   2  15       32.79       37.27      4.39 o
   7   2  15       45.85       44.98      2.56 o
  -5   3  15       40.33       44.16      3.30 o
  -4   3  15        9.25       19.15      4.08 o
  -3   3  15       80.84       69.55      4.35 o
  -2   3  15       11.77       21.68      2.62 o
  -1   3  15       50.46       47.49      6.23 o
   0   3  15      137.48      136.67      8.39 o
   1   3  15      129.90      134.61      2.43 o
   2   3  15       80.90       77.18      3.19 o
   3   3  15       85.77       88.60      2.56 o
   4   3  15      246.33      254.07      6.33 o
   5   3  15      511.59      500.72      5.08 o
   6   3  15      240.48      251.99      3.68 o
   7   3  15       48.61       51.24      3.62 o
  -5   4  15       13.93       16.97      2.71 o
  -4   4  15       10.51       21.56      6.23 o
  -3   4  15        7.23        0.94      3.09 o
  -2   4  15       95.22       93.63      4.77 o
  -1   4  15      320.79      313.56      7.67 o
   0   4  15      330.87      328.75     17.61 o
   1   4  15      178.91      200.95      6.72 o
   2   4  15       90.69       99.34      2.47 o
   3   4  15       45.62       45.93      2.68 o
   4   4  15       26.88       27.43      2.00 o
   5   4  15       26.32       28.07      2.46 o
   6   4  15       74.05       82.50      3.75 o
   7   4  15       96.42       91.19      7.67 o
  -4   5  15        0.34       -1.48      2.29 o
  -3   5  15        3.69       11.44      4.87 o
  -2   5  15       59.52       65.41      3.27 o
  -1   5  15       71.95       81.73      3.74 o
   0   5  15       19.02       25.27      2.68 o
   1   5  15      392.80      394.31      9.80 o
   2   5  15      353.47      369.17      4.63 o
   3   5  15       17.42       23.00      2.56 o
   4   5  15       30.63       32.05      2.69 o
   5   5  15        2.03        8.95      2.18 o
   6   5  15       30.25       31.34      4.04 o
  -4   6  15        3.69        7.51      3.45 o
  -3   6  15       73.49       76.35      2.39 o
  -2   6  15       55.96       65.29      5.09 o
  -1   6  15      167.03      162.97      6.65 o
   0   6  15       42.83       55.55      4.45 o
   1   6  15        1.59        3.49      2.56 o
   2   6  15      257.55      274.48      7.78 o
   3   6  15      154.90      149.86      7.38 o
   4   6  15       46.07       49.43      5.31 o
   5   6  15        3.77        3.38      4.12 o
   6   6  15      213.65      183.17      4.97 o
  -3   7  15       27.44       32.00      7.34 o
  -2   7  15       36.03       41.99      2.94 o
  -1   7  15       99.77       93.14      3.14 o
   0   7  15      117.56      125.33      2.43 o
   1   7  15       27.68       32.90      3.17 o
   2   7  15       64.67       71.21      2.88 o
   3   7  15       14.24       16.12      2.29 o
   4   7  15       32.03       28.53      2.71 o
   5   7  15       28.66       31.41      2.40 o
  -2   8  15       12.83       14.14      2.59 o
  -1   8  15        5.59        6.51      3.11 o
   0   8  15       22.08       23.99      2.26 o
   1   8  15        9.20       17.61      5.75 o
   2   8  15       18.19       29.53      3.27 o
   3   8  15      155.41      154.20      6.99 o
   4   8  15       56.99       63.42      6.29 o
  -1   9  15       18.93       23.54      2.66 o
   0   9  15        0.85        3.03      4.72 o
   1   9  15       16.58       20.99      2.62 o
   2   9  15       27.39       36.01      2.43 o
   3   9  15        0.38        9.31      3.97 o
   0  -5  16        5.18        9.21      4.31 o
   1  -5  16       45.32       49.42      4.48 o
  -2  -4  16        9.92       10.92      4.19 o
  -1  -4  16       74.39       75.13      4.56 o
   0  -4  16      211.62      199.55      5.06 o
   1  -4  16        1.33        4.56      2.72 o
   2  -4  16       18.39       13.72      3.02 o
   3  -4  16       19.94       20.51      3.44 o
  -3  -3  16       43.68       38.98      3.93 o
  -2  -3  16      158.17      157.00      3.84 o
  -1  -3  16      237.67      237.91      3.90 o
   0  -3  16       55.20       55.97      3.45 o
   1  -3  16        6.33        7.85      2.57 o
   2  -3  16        0.98        0.03      2.50 o
   3  -3  16       53.13       52.55      5.88 o
   4  -3  16        2.67        3.16      4.05 o
  -4  -2  16        9.29        9.47      3.78 o
  -3  -2  16       66.27       68.05      4.26 o
  -2  -2  16      144.62      144.86      3.50 o
  -1  -2  16      190.95      185.58      3.39 o
   0  -2  16      116.26      124.09      2.89 o
   1  -2  16      483.99      442.68     11.69 o
   2  -2  16        0.83        4.27      2.66 o
   3  -2  16       16.24       24.45      2.47 o
   4  -2  16       85.36       84.70      3.09 o
   5  -2  16      108.69      108.58      4.37 o
  -4  -1  16       18.73       23.63      3.25 o
  -3  -1  16        3.56        2.83      3.77 o
  -2  -1  16       72.83       69.43      2.93 o
  -1  -1  16      102.51      101.88      6.25 o
   0  -1  16        2.70        1.87      3.26 o
   1  -1  16      212.96      189.87      6.94 o
   2  -1  16      366.42      371.50      4.93 o
   3  -1  16       74.43       75.31      3.84 o
   4  -1  16        6.38       13.48      3.75 o
   5  -1  16       54.59       53.96      2.90 o
   6  -1  16      146.31      127.22      6.12 o
  -4   0  16       11.61       12.46      3.00 o
  -3   0  16       86.45       79.75      3.09 o
  -2   0  16       59.47       65.57      2.80 o
  -1   0  16        1.29        5.38      2.30 o
   0   0  16       56.24       56.61      2.75 o
   1   0  16        1.34        6.00      2.60 o
   2   0  16       41.01       41.23      2.72 o
   3   0  16       76.57       69.94      5.02 o
   4   0  16       54.27       54.51      3.40 o
   5   0  16      240.05      235.38      7.89 o
   6   0  16      139.21      124.00      6.71 o
  -5   1  16       27.71       26.07      3.08 o
  -4   1  16       39.70       38.41      2.92 o
  -3   1  16      199.81      192.33      3.27 o
  -2   1  16       62.03       63.59      7.06 o
  -1   1  16      103.26      112.25      2.86 o
   0   1  16        3.14        3.71      2.54 o
   1   1  16       29.14       38.66      4.09 o
   2   1  16       48.19       46.18      4.32 o
   3   1  16      398.51      410.02     11.38 o
   4   1  16        1.59        1.62      3.39 o
   5   1  16       63.50       60.70      2.92 o
   6   1  16       12.27        9.43      2.84 o
  -5   2  16      100.18       87.03      3.15 o
  -4   2  16       80.78       74.30      2.84 o
  -3   2  16       13.90        8.03      2.42 o
  -2   2  16      107.60      105.52      2.84 o
  -1   2  16        3.44        7.54      2.59 o
   0   2  16        4.60        6.65      2.11 o
   1   2  16      205.99      204.80      5.11 o
   2   2  16      353.80      336.41     10.43 o
   3   2  16      315.01      307.55      3.55 o
   4   2  16      135.83      131.29      7.82 o
   5   2  16       17.86       19.63      2.72 o
   6   2  16        1.01        3.46      4.43 o
  -4   3  16       14.81       21.01      2.82 o
  -3   3  16       50.10       45.76      2.96 o
  -2   3  16        0.69        3.40      2.63 o
  -1   3  16       39.74       45.40      2.72 o
   0   3  16        1.62        2.96      5.58 o
   1   3  16      252.93      254.59      6.74 o
   2   3  16      502.21      485.77      8.62 o
   3   3  16       46.10       46.72      4.09 o
   4   3  16       47.61       53.47      6.41 o
   5   3  16      155.79      141.52      7.51 o
   6   3  16      353.21      344.42      5.83 o
  -4   4  16       63.13       60.64      2.33 o
  -3   4  16       11.90       21.63      3.65 o
  -2   4  16        0.46        6.49      6.16 o
  -1   4  16       39.25       39.34      2.67 o
   0   4  16      107.58      116.02      3.12 o
   1   4  16       46.31       43.74      3.44 o
   2   4  16       32.19       46.92      2.28 o
   3   4  16       69.65       79.06      6.40 o
   4   4  16       15.49       16.40      4.19 o
   5   4  16       76.64       80.42      2.40 o
   6   4  16       33.80       37.12      2.50 o
  -4   5  16       92.76       99.38      2.52 o
  -3   5  16       99.44       96.55      3.45 o
  -2   5  16      110.11       98.08      2.99 o
  -1   5  16        4.61       17.76      3.22 o
   0   5  16        6.98        9.26      3.60 o
   1   5  16       10.52       14.86      2.03 o
   2   5  16       90.38       92.38      2.54 o
   3   5  16      151.58      137.73      5.85 o
   4   5  16       25.11       21.90      2.24 o
   5   5  16       33.23       28.56      2.57 o
   6   5  16       25.13       20.37      4.22 o
  -3   6  16      108.86      103.76      5.25 o
  -2   6  16       20.92       26.35      5.20 o
  -1   6  16        1.32        6.33      5.12 o
   0   6  16      100.70      100.20      2.79 o
   1   6  16      169.67      175.13      8.44 o
   2   6  16        0.47        2.68      2.61 o
   3   6  16      129.41      123.02      5.83 o
   4   6  16      467.30      455.64      3.42 o
   5   6  16        0.67        6.42      2.32 o
  -3   7  16        1.47        5.20      2.72 o
  -2   7  16        0.52        0.81      2.32 o
  -1   7  16      136.20      130.46      5.36 o
   0   7  16       49.19       54.04      3.54 o
   1   7  16       15.55       22.70      2.59 o
   2   7  16      207.43      187.32      6.03 o
   3   7  16       51.25       54.68      4.30 o
   4   7  16       14.02       19.09      3.84 o
   5   7  16       25.47       31.41      4.43 o
  -1   8  16       16.85       20.46      4.06 o
   0   8  16       14.68       21.64      2.35 o
   1   8  16       38.85       40.58      5.75 o
   2   8  16       37.97       40.32      3.69 o
   3   8  16        0.75       -1.34      3.94 o
   4   8  16       21.17       22.79      3.20 o
   1   9  16       79.76       82.39      6.50 o
   0  -4  17        4.11        5.11      4.31 o
   1  -4  17      170.47      180.11      5.93 o
   2  -4  17      129.29      137.59     23.13 o
  -2  -3  17        1.96        1.35      3.12 o
  -1  -3  17      244.80      236.57      4.70 o
   0  -3  17      228.55      224.62      5.27 o
   1  -3  17       90.81       78.68      3.05 o
   2  -3  17        6.89        3.07      3.03 o
   3  -3  17        0.77       -2.58      3.25 o
  -3  -2  17       16.33       16.64      3.36 o
  -2  -2  17       22.15       18.67      2.95 o
  -1  -2  17       33.65       33.99      2.88 o
   0  -2  17       34.87       30.65      2.60 o
   1  -2  17      220.91      222.69      8.70 o
   2  -2  17      151.46      152.44      6.59 o
   3  -2  17       24.29       35.52      2.96 o
   4  -2  17        0.66        6.04      2.64 o
  -3  -1  17       49.94       40.51      3.01 o
  -2  -1  17       20.65       28.55      3.59 o
  -1  -1  17       92.89       90.30      2.75 o
   0  -1  17      371.55      364.28      7.07 o
   1  -1  17      239.22      229.09      3.88 o
   2  -1  17       22.98       23.34      2.44 o
   3  -1  17      146.84      136.00      5.40 o
   4  -1  17      153.17      151.55      5.53 o
   5  -1  17       45.99       42.52      2.81 o
  -4   0  17       29.85       31.77      3.15 o
  -3   0  17        2.87        5.70      2.53 o
  -2   0  17       46.75       46.27      4.09 o
  -1   0  17      146.89      143.67      3.34 o
   0   0  17      224.23      223.91      5.07 o
   1   0  17      108.76      110.48      4.10 o
   2   0  17       94.61       92.77      2.66 o
   3   0  17       52.65       48.93      2.62 o
   4   0  17       50.46       49.84      4.13 o
   5   0  17        8.61        9.42      2.72 o
  -4   1  17        0.50        2.66      3.04 o
  -3   1  17      295.52      293.59      5.07 o
  -2   1  17       17.28       18.23      2.44 o
  -1   1  17       44.24       40.70      2.26 o
   0   1  17        0.70        7.35      3.75 o
   1   1  17        8.41       11.10      2.62 o
   2   1  17       40.74       45.11      2.76 o
   3   1  17      138.97      143.99      5.17 o
   4   1  17       81.00       78.64      5.81 o
   5   1  17       57.80       48.84      2.44 o
   6   1  17        2.29        2.65      5.75 o
  -4   2  17      507.80      472.97      5.55 o
  -3   2  17      116.90      114.63      7.36 o
  -2   2  17       88.57       87.00      3.42 o
  -1   2  17       34.01       37.56      3.69 o
   0   2  17      110.10       91.81      4.25 o
   1   2  17        9.73        9.65      2.56 o
   2   2  17        6.24       21.04      4.10 o
   3   2  17       41.73       39.00      2.59 o
   4   2  17       28.77       25.36      4.97 o
   5   2  17      195.45      179.10      6.84 o
   6   2  17        1.14        5.95      2.67 o
  -4   3  17       53.46       56.06      5.18 o
  -3   3  17       23.02       28.91      3.72 o
  -2   3  17        0.42       -2.99      2.99 o
  -1   3  17       33.52       35.39      3.12 o
   0   3  17      185.29      184.32      5.76 o
   1   3  17      132.70      147.81      4.92 o
   2   3  17      179.17      185.21      4.45 o
   3   3  17      104.38      105.20      5.71 o
   4   3  17      201.82      197.18      3.42 o
   5   3  17        7.19       11.61      5.03 o
   6   3  17       69.15       58.84      6.56 o
  -3   4  17       22.25       30.63      3.02 o
  -2   4  17        0.64        3.70      4.30 o
  -1   4  17       15.21       23.81      2.91 o
   0   4  17        2.21       12.11      2.93 o
   1   4  17      154.49      160.47      2.93 o
   2   4  17        1.63        7.54      5.15 o
   3   4  17        1.78        6.07      2.97 o
   4   4  17      262.09      239.47      5.68 o
   5   4  17      226.01      220.60     12.24 o
  -3   5  17       52.08       59.97      3.02 o
  -2   5  17      378.01      376.75      4.03 o
  -1   5  17      100.04      113.73      4.92 o
   0   5  17       36.54       28.47      2.48 o
   1   5  17      132.10      138.17      4.17 o
   2   5  17        3.72        2.96      3.44 o
   3   5  17       16.19       16.64      3.46 o
   4   5  17       12.37       23.46      3.22 o
   5   5  17       60.99       73.74      5.33 o
  -2   6  17      141.96      133.92      2.56 o
  -1   6  17       87.29       88.85      6.16 o
   0   6  17       26.09       33.99      2.60 o
   1   6  17        0.41       18.32      4.56 o
   2   6  17       66.41       67.16      2.69 o
   3   6  17       50.10       49.28      3.64 o
   4   6  17       16.62       24.34      6.94 o
   5   6  17       28.29       24.09      2.80 o
  -2   7  17        9.15       21.60      5.61 o
  -1   7  17       58.12       55.67      3.53 o
   0   7  17       21.28       24.11      6.34 o
   1   7  17        0.65        3.10      4.73 o
   2   7  17       15.36       16.04      2.52 o
   3   7  17      194.39      173.29      3.04 o
   4   7  17       16.16       26.50      4.83 o
   0   8  17        6.73       16.64      5.75 o
   1   8  17       42.63       54.49      2.98 o
   2   8  17       42.54       43.85      2.76 o
   0  -3  18       40.18       32.18      5.73 o
   1  -3  18      155.80      135.34     23.30 o
  -2  -2  18       89.15       92.86      6.67 o
  -1  -2  18       29.88       32.67      3.32 o
   0  -2  18        2.70        8.85      2.99 o
   1  -2  18        2.08        2.77      3.02 o
   2  -2  18       95.67      100.02      5.55 o
   3  -2  18       64.17       70.85      6.28 o
  -2  -1  18      301.37      284.36      5.49 o
  -1  -1  18       20.13       17.92      2.95 o
   0  -1  18       18.30       17.80      3.01 o
   1  -1  18       74.23       78.12      3.92 o
   2  -1  18       33.62       37.38      3.18 o
   3  -1  18        9.78       14.76      3.08 o
   4  -1  18      139.14      151.77      9.17 o
  -3   0  18       24.57       18.85      3.14 o
  -2   0  18       43.09       36.26      2.70 o
  -1   0  18       88.96       87.43      4.93 o
   0   0  18      196.84      181.37     10.54 o
   1   0  18       59.28       60.89      2.64 o
   2   0  18      192.09      171.44      4.09 o
   3   0  18      268.97      272.68      3.77 o
   4   0  18        1.31        0.04      2.63 o
  -3   1  18        0.95        5.39      2.98 o
  -2   1  18        8.18        9.06      2.57 o
  -1   1  18      114.70      117.87      2.83 o
   0   1  18       32.41       33.34      3.56 o
   1   1  18       45.21       48.60      2.56 o
   2   1  18       56.55       57.71      2.76 o
   3   1  18       19.29       26.26      4.69 o
   4   1  18      116.65      108.97      2.81 o
   5   1  18       70.60       76.53      4.35 o
  -3   2  18       52.37       46.44      2.44 o
  -2   2  18       51.38       47.36      2.41 o
  -1   2  18       50.72       51.09      3.92 o
   0   2  18       40.67       46.14      4.78 o
   1   2  18       21.84       27.41      3.54 o
   2   2  18      101.76       90.82      3.37 o
   3   2  18        8.20        7.28      3.16 o
   4   2  18        4.68        3.93      2.84 o
   5   2  18       16.83       25.19      3.02 o
  -3   3  18        4.17        9.07      4.17 o
  -2   3  18       87.57       81.40      6.73 o
  -1   3  18        3.81       11.06      4.51 o
   0   3  18       70.74       74.91      3.31 o
   1   3  18      169.96      152.97      5.91 o
   2   3  18      550.78      516.78      6.31 o
   3   3  18        5.81        6.80      2.21 o
   4   3  18        0.57        3.94      2.26 o
   5   3  18        0.96        1.14      2.43 o
  -3   4  18        9.41       22.98      4.40 o
  -2   4  18        0.48       18.62      8.85 o
  -1   4  18       16.08       27.14      2.87 o
   0   4  18        2.14       -0.56      3.18 o
   1   4  18      274.91      261.27      3.74 o
   2   4  18       82.02       89.71      4.62 o
   3   4  18       63.10       71.76      3.21 o
   4   4  18       14.15       21.15      2.89 o
   5   4  18       59.30       56.04      2.47 o
  -2   5  18       24.21       32.88      2.96 o
  -1   5  18       24.31       27.79      2.38 o
   0   5  18       78.23       80.06      2.91 o
   1   5  18        5.08        8.49      2.00 o
   2   5  18       29.36       28.35      2.35 o
   3   5  18       32.36       29.81      3.24 o
   4   5  18      100.09       94.66      2.73 o
  -1   6  18        7.86       11.76      3.72 o
   0   6  18       88.76       92.94      7.92 o
   1   6  18        0.71        6.82      5.34 o
   2   6  18       38.66       31.66      3.29 o
   3   6  18        0.56        1.71      2.42 o
   4   6  18       41.36       36.65      5.03 o
   0   7  18       78.43       74.40      5.61 o
   1   7  18       49.16       45.41      2.33 o
   2   7  18        0.48        0.26      5.08 o
  -1  -1  19       63.84       71.22      5.95 o
   0  -1  19       97.58       90.30      5.96 o
   1  -1  19       16.92       17.27      3.02 o
   2  -1  19       14.94       21.79      4.48 o
  -1   0  19       21.66       27.94      2.72 o
   0   0  19      252.42      224.13      5.89 o
   1   0  19        2.79       -2.16      3.24 o
   2   0  19       28.93       35.27      4.53 o
   3   0  19      101.44       91.85      2.98 o
  -2   1  19       24.43       24.08      3.40 o
  -1   1  19       84.71       78.46      7.81 o
   0   1  19       88.58       88.99      3.84 o
   1   1  19       45.00       40.19      3.45 o
   2   1  19       68.33       71.47      2.96 o
   3   1  19       23.54       28.30      4.07 o
   4   1  19        0.91       -1.12      2.64 o
  -2   2  19       48.89       44.38      3.09 o
  -1   2  19        4.98        5.25      3.72 o
   0   2  19        2.92        5.41      3.99 o
   1   2  19      128.58      137.39      8.99 o
   2   2  19       49.48       47.79      2.90 o
   3   2  19       76.03       69.48      2.75 o
   4   2  19       64.89       67.94      3.09 o
  -2   3  19       16.94       21.50      5.04 o
  -1   3  19        3.27       -0.33      2.35 o
   0   3  19       37.78       43.53      3.79 o
   1   3  19        4.41        4.37      2.23 o
   2   3  19      164.82      156.12      8.05 o
   3   3  19       34.27       35.14      2.65 o
   4   3  19       67.32       58.70      2.55 o
  -1   4  19        0.77        8.01      2.21 o
   0   4  19       31.38       33.93      5.06 o
   1   4  19      253.10      236.47      5.76 o
   2   4  19       95.32       95.93      5.40 o
   3   4  19       75.43       74.94      4.73 o
   4   4  19       52.95       47.45      2.96 o
  -1   5  19        3.98        4.21      3.37 o
   0   5  19       12.08       13.87      3.43 o
   1   5  19       37.59       35.23      7.31 o
   2   5  19        1.10        7.67      2.37 o
   3   5  19      192.48      167.62      5.03 o
   0   6  19       19.91       21.75      4.37 o
   1   6  19      131.78      111.14      2.66 o
   2   6  19        8.38       15.86      4.45 o
   0   1  20      317.46      253.54      8.42 o
   1   1  20       11.59        7.89      2.76 o
   2   1  20       32.54       24.59      3.18 o
   0   2  20        3.78        7.91      3.12 o
   1   2  20       34.35       28.34      4.50 o
   2   2  20       47.20       51.56      2.99 o
   0   3  20       46.76       45.87      3.23 o
   1   3  20        0.98        4.50      2.74 o
   2   3  20       45.39       45.78      5.41 o
   1   4  20       48.52       44.84      2.93 o
 
